# Supplementary material for: Transcriptomic signatures of cold adaptation and heat stress in the winter ant (Prenolepis imparis)
Source: PLoS One. 2020 Oct 1;15(10):e0239558. doi: 10.1371/journal.pone.0239558 (PMC7529264; doi:10.1371/journal.pone.0239558)
Supplement: S2 Table — (CSV) [file pone.0239558.s005.csv]

NrName	Direction	Fold change	Gene Name	Name	ContigLength	topnrEvalue	Uniprotmatch	ID	Description	KEGG	KEGGKO	GO	GOCC	GOBP	GOMF	Keywords
gnl|BL_ORD_ID|60852645 KMQ88960.1 protein lethal essential for life-like protein [Lasius niger] KMQ88961.1 protein lethal essential for life-like protein [Lasius niger]	upregulated	165.5147567	l(2)efl	annotation_ENSCFLO19236	2099	5.85E-85	P82147	L2EFL_DROME	Protein lethal(2)essential for life	dme:Dmel_CG4533	K09542	GO:0048471 // GO:0030018 // GO:0051082 // GO:0061077 // GO:0007275 // GO:0042026 // GO:0010998 // GO:0009408 // GO:0045214	chaperone-mediated protein folding (GO:0061077);multicellular organism development (GO:0007275);protein refolding (GO:0042026);regulation of translational initiation by eIF2 alpha phosphorylation (GO:0010998);response to heat (GO:0009408);sarcomere organization (GO:0045214);	unfolded protein binding (GO:0051082);	perinuclear region of cytoplasm (GO:0048471);Z disc (GO:0030018);	Alternative splicing;Complete proteome;Developmental protein;Reference proteome;Stress response.;
gnl|BL_ORD_ID|56699740 XP_012063429.1 PREDICTED: heat shock 70 kDa protein cognate 4 isoform X1 [Atta cephalotes] KYM75743.1 Heat shock 70 kDa protein cognate 4 [Atta colombica]	upregulated	22.94689331	Hsp70-4	annotation_ENSCFLO23110	12048	0	Q9U639	HSP7D_MANSE	Heat shock 70 kDa protein cognate 4	No_KEGG	No_KEGGKO	GO:0005634 // GO:0005524	No_GOBP	ATP binding (GO:0005524);	nucleus (GO:0005634);	ATP-binding;Nucleotide-binding;Nucleus;Stress response.;
gnl|BL_ORD_ID|60858907 KMQ95354.1 heat shock 70 kda protein 4l-like protein [Lasius niger]	upregulated	4.683957349	hsp70-4l	annotation_ENSCFLO17185	6214	0	Q94738	HSP97_MESFR	97 kDa heat shock protein	No_KEGG	No_KEGGKO	GO:0005737 // GO:0005524	No_GOBP	ATP binding (GO:0005524);	cytoplasm (GO:0005737);	ATP-binding;Cytoplasm;Nucleotide-binding.;
gnl|BL_ORD_ID|60851029 KMQ87314.1 bag domain-containing protein samui, partial [Lasius niger]	upregulated	18.15690189	Samui	annotation_ENSCFLO19899	4956	2.06E-56	Q7PN68	DRM_ANOGA	Protein drumstick	aga:AgaP_AGAP007974	No_KEGGKO	GO:0005634 // GO:0003677 // GO:0046872 // GO:0007366 // GO:0006355 // GO:0006351	periodic partitioning by pair rule gene (GO:0007366);regulation of transcription, DNA-templated (GO:0006355);transcription, DNA-templated (GO:0006351);	DNA binding (GO:0003677);metal ion binding (GO:0046872);	nucleus (GO:0005634);	Complete proteome;Developmental protein;DNA-binding;Metal-binding;Nucleus;Pair-rule protein;Reference proteome;Repeat;Transcription;Transcription regulation;Zinc;Zinc-finger.;
gnl|BL_ORD_ID|83626749 KYN10430.1 hypothetical protein ALC57_17447 [Trachymyrmex cornetzi]	upregulated	14.0018442		annotation_ENSSI2.2.0_03007	2922	7.99E-10	No_Uniprotmatch	No_ID	No_Description	No_KEGG	No_KEGGKO	No_GO	No_GOCC	No_GOBP	No_GOMF	No_keywords
gnl|BL_ORD_ID|60851538 KMQ87830.1 hypothetical protein RF55_12790, partial [Lasius niger]	upregulated	12.24265918		annotation_ENSSI2.2.0_07291	853	1.85E-17	No_Uniprotmatch	No_ID	No_Description	No_KEGG	No_KEGGKO	No_GO	No_GOCC	No_GOBP	No_GOMF	No_keywords
gnl|BL_ORD_ID|56280628 XP_011876375.1 PREDICTED: calcium-transporting ATPase type 2C member 1 isoform X2 [Vollenhovia emeryi]	upregulated	11.00888793	ATP2C1	annotation_ENSPB23714	2091	4.94E-06	Q64566	AT2C1_RAT	Calcium-transporting ATPase type 2C member 1	No_KEGG	No_KEGGKO	GO:0005794 // GO:0000139 // GO:0016021 // GO:0043231 // GO:0016020 // GO:0005886 // GO:0030141 // GO:0005802 // GO:0030133 // GO:0005524 // GO:0005509 // GO:0005388 // GO:0030145 // GO:0015410 // GO:0004871 // GO:0031532 // GO:0070509 // GO:0006816 // GO:0016339 // GO:0006874 // GO:0030026 // GO:0008544 // GO:0032468 // GO:0032472 // GO:0006828 // GO:0043123	actin cytoskeleton reorganization (GO:0031532);calcium ion import (GO:0070509);calcium ion transport (GO:0006816);calcium-dependent cell-cell adhesion via plasma membrane cell adhesion molecules (GO:0016339);cellular calcium ion homeostasis (GO:0006874);cellular manganese ion homeostasis (GO:0030026);epidermis development (GO:0008544);Golgi calcium ion homeostasis (GO:0032468);Golgi calcium ion t…	ATP binding (GO:0005524);calcium ion binding (GO:0005509);calcium-transporting ATPase activity (GO:0005388);manganese ion binding (GO:0030145);manganese-transporting ATPase activity (GO:0015410);signal transducer activity (GO:0004871);	Golgi apparatus (GO:0005794);Golgi membrane (GO:0000139);integral component of membrane (GO:0016021);intracellular membrane-bounded organelle (GO:0043231);membrane (GO:0016020);plasma membrane (GO:0005886);secretory granule (GO:0030141);trans-Golgi network (GO:0005802);transport vesicle (GO:0030133);	Alternative splicing;ATP-binding;Calcium;Calcium transport;Complete proteome;Golgi apparatus;Hydrolase;Ion transport;Magnesium;Membrane;Metal-binding;Nucleotide-binding;Reference proteome;Transmembrane;Transmembrane helix;Transport.;
gnl|BL_ORD_ID|52335876 XP_011266279.1 PREDICTED: aryl hydrocarbon receptor nuclear translocator homolog isoform X4 [Camponotus floridanus]	upregulated	10.86364824	ARNT	annotation_ENSCobs_00196	947	1.29E-10	No_Uniprotmatch	No_ID	No_Description	No_KEGG	No_KEGGKO	No_GO	No_GOCC	No_GOBP	No_GOMF	No_keywords
gnl|BL_ORD_ID|57730226 XP_012219349.1 PREDICTED: uncharacterized protein LOC105670407 isoform X1 [Linepithema humile]	upregulated	10.59257628		annotation_ENSCFLO11886	3047	5.53E-63	No_Uniprotmatch	No_ID	No_Description	No_KEGG	No_KEGGKO	No_GO	No_GOCC	No_GOBP	No_GOMF	No_keywords
gnl|BL_ORD_ID|74246077 XP_015035128.1 uncharacterized protein Dpse_GA32788 [Drosophila pseudoobscura pseudoobscura] XP_015035132.1 uncharacterized protein Dpse_GA30870 [Drosophila pseudoobscura pseudoobscura] XP_015035135.1 uncharacterized protein Dpse_GA32010 [Drosophila pseudoobscura pseudoobscura] XP_015035139.1 uncharacterized protein Dpse_GA31435 [Drosophila pseudoobscura pseudoobscura] XP_0…	upregulated	10.5062303		annotation_ENSLH21966	1184	3.49E-66	P84057	H2A_TIGCA	Histone H2A	No_KEGG	No_KEGGKO	GO:0000786 // GO:0005634 // GO:0003677 // GO:0046982	No_GOBP	DNA binding (GO:0003677);protein heterodimerization activity (GO:0046982);	nucleosome (GO:0000786);nucleus (GO:0005634);	Acetylation;Chromosome;DNA-binding;Isopeptide bond;Methylation;Nucleosome core;Nucleus;Phosphoprotein;Ubl conjugation.;
gnl|BL_ORD_ID|60846855 KMQ83055.1 hypothetical protein RF55_21065, partial [Lasius niger]	upregulated	10.12706797		annotation_ENSCFLO11320	1016	5.12E-115	No_Uniprotmatch	No_ID	No_Description	No_KEGG	No_KEGGKO	No_GO	No_GOCC	No_GOBP	No_GOMF	No_keywords
gnl|BL_ORD_ID|57960041 XP_012288860.1 PREDICTED: uncharacterized protein LOC105704330 [Orussus abietinus]	upregulated	9.93453074		annotation_ENSCFLO17538	3969	3.20E-10	No_Uniprotmatch	No_ID	No_Description	No_KEGG	No_KEGGKO	No_GO	No_GOCC	No_GOBP	No_GOMF	No_keywords
gnl|BL_ORD_ID|6880643 EGI68283.1 hypothetical protein G5I_03065 [Acromyrmex echinatior]	upregulated	8.898042473		annotation_ENSCobs_11803	518	2.19E-34	No_Uniprotmatch	No_ID	No_Description	No_KEGG	No_KEGGKO	No_GO	No_GOCC	No_GOBP	No_GOMF	No_keywords
gnl|BL_ORD_ID|5942842 EFZ13983.1 hypothetical protein SINV_09805, partial [Solenopsis invicta]	upregulated	8.760869477	MTA1-like	annotation_ENSSI2.2.0_09805	2088	5.68E-11	Q13330	MTA1_HUMAN	Metastasis-associated protein MTA1	hsa:9112	K11660	GO:0005737 // GO:0005829 // GO:0043231 // GO:0005874 // GO:0005635 // GO:0005654 // GO:0005634 // GO:0003682 // GO:0001047 // GO:0001046 // GO:0003700 // GO:0004407 // GO:0001103 // GO:0003713 // GO:0003714 // GO:0008270 // GO:0032922 // GO:0006302 // GO:0043153 // GO:0045475 // GO:1902499 // GO:0043161 // GO:0016925 // GO:0040029 // GO:0010212 // GO:0007165 // GO:0006351	circadian regulation of gene expression (GO:0032922);double-strand break repair (GO:0006302);entrainment of circadian clock by photoperiod (GO:0043153);locomotor rhythm (GO:0045475);positive regulation of protein autoubiquitination (GO:1902499);proteasome-mediated ubiquitin-dependent protein catabolic process (GO:0043161);protein sumoylation (GO:0016925);regulation of gene expression, epigenetic …	chromatin binding (GO:0003682);core promoter binding (GO:0001047);core promoter sequence-specific DNA binding (GO:0001046);DNA binding transcription factor activity (GO:0003700);histone deacetylase activity (GO:0004407);RNA polymerase II repressing transcription factor binding (GO:0001103);transcription coactivator activity (GO:0003713);transcription corepressor activity (GO:0003714);zinc ion bin…	cytoplasm (GO:0005737);cytosol (GO:0005829);intracellular membrane-bounded organelle (GO:0043231);microtubule (GO:0005874);nuclear envelope (GO:0005635);nucleoplasm (GO:0005654);nucleus (GO:0005634);	3D-structure;Acetylation;Activator;Alternative splicing;Biological rhythms;Complete proteome;Cytoplasm;Cytoskeleton;DNA-binding;Isopeptide bond;Metal-binding;Nucleus;Phosphoprotein;Polymorphism;Reference proteome;Repressor;Transcription;Transcription regulation;Ubl conjugation;Zinc;Zinc-finger.;
gnl|BL_ORD_ID|4861177 EFN69086.1 Uncharacterized protein C11orf9-like protein [Camponotus floridanus]	upregulated	8.682215909		annotation_ENSACEP23314	1619	5.59E-32	No_Uniprotmatch	No_ID	No_Description	No_KEGG	No_KEGGKO	No_GO	No_GOCC	No_GOBP	No_GOMF	No_keywords
gnl|BL_ORD_ID|60856667 KMQ93067.1 protein tag-53 [Lasius niger]	upregulated	8.637059654		annotation_ENSCFLO21174	4617	0	Q6A051	ATRN1_MOUSE	Attractin-like protein 1	mmu:226255	No_KEGGKO	GO:0016021 // GO:0005886 // GO:0030246 // GO:0007186	G-protein coupled receptor signaling pathway (GO:0007186);	carbohydrate binding (GO:0030246);	integral component of membrane (GO:0016021);plasma membrane (GO:0005886);	Alternative splicing;Cell membrane;Complete proteome;Disulfide bond;EGF-like domain;Glycoprotein;Kelch repeat;Laminin EGF-like domain;Lectin;Membrane;Reference proteome;Repeat;Signal;Transmembrane;Transmembrane helix.;
gnl|BL_ORD_ID|60861512 KMQ98008.1 d-2-hydroxyglutarate mitochondrial [Lasius niger]	upregulated	8.599757783	D2hgdh	annotation_ENSCFLO16300	6459	3.43E-152	A1L258	D2HDH_DANRE	D-2-hydroxyglutarate dehydrogenase, mitochondrial	dre:565889	K18204	GO:0005739 // GO:0051990 // GO:0004458 // GO:0071949 // GO:0019516 // GO:0022904	lactate oxidation (GO:0019516);respiratory electron transport chain (GO:0022904);	(R)-2-hydroxyglutarate dehydrogenase activity (GO:0051990);D-lactate dehydrogenase (cytochrome) activity (GO:0004458);FAD binding (GO:0071949);	mitochondrion (GO:0005739);	Complete proteome;FAD;Flavoprotein;Mitochondrion;Oxidoreductase;Reference proteome;Transit peptide.;
gnl|BL_ORD_ID|52326273 XP_011268513.1 PREDICTED: uncharacterized protein LOC105258739 [Camponotus floridanus]	upregulated	8.502434259		annotation_ENSPB19945	5857	1.23E-128	No_Uniprotmatch	No_ID	No_Description	No_KEGG	No_KEGGKO	No_GO	No_GOCC	No_GOBP	No_GOMF	No_keywords
gnl|BL_ORD_ID|60846475 KMQ82670.1 hypothetical protein RF55_22190 [Lasius niger]	upregulated	8.308514978		annotation_ENSCobs_16857	837	2.39E-37	No_Uniprotmatch	No_ID	No_Description	No_KEGG	No_KEGGKO	No_GO	No_GOCC	No_GOBP	No_GOMF	No_keywords
gnl|BL_ORD_ID|60861272 KMQ97760.1 bag family molecular chaperone regulator 2-like protein [Lasius niger]	upregulated	8.297466939	CG7945	annotation_ENSCFLO12788	2592	2.61E-66	Q91YN9	BAG2_MOUSE	BAG family molecular chaperone regulator 2	mmu:213539	K09556	GO:0000774 // GO:0051087 // GO:0042802 // GO:0006457 // GO:0019538	protein folding (GO:0006457);protein metabolic process (GO:0019538);	adenyl-nucleotide exchange factor activity (GO:0000774);chaperone binding (GO:0051087);identical protein binding (GO:0042802);	No_GOCC	3D-structure;Acetylation;Chaperone;Coiled coil;Complete proteome;Phosphoprotein;Reference proteome.;
gnl|BL_ORD_ID|30246182 EZA51046.1 Putative ZDHHC-type palmitoyltransferase [Cerapachys biroi]	upregulated	8.269904096		annotation_ENSCFLO14346	530	8.63E-11	No_Uniprotmatch	No_ID	No_Description	No_KEGG	No_KEGGKO	No_GO	No_GOCC	No_GOBP	No_GOMF	No_keywords
gnl|BL_ORD_ID|60854605 KMQ90970.1 tata-box-binding protein [Lasius niger]	upregulated	8.170526794	TBP	annotation_ENSCFLO13702	1652	3.90E-149	O45211	TBP_BOMMO	TATA-box-binding protein	bmor:692612	K03120	GO:0005634 // GO:0005669 // GO:0003677 // GO:0001034 // GO:0006352 // GO:0006366 // GO:0006383	DNA-templated transcription, initiation (GO:0006352);transcription from RNA polymerase II promoter (GO:0006366);transcription from RNA polymerase III promoter (GO:0006383);	DNA binding (GO:0003677);RNA polymerase III transcription factor activity, sequence-specific DNA binding (GO:0001034);	nucleus (GO:0005634);transcription factor TFIID complex (GO:0005669);	Complete proteome;DNA-binding;Nucleus;Reference proteome;Repeat;Transcription.;
gnl|BL_ORD_ID|83608507 KYM92436.1 hypothetical protein ALC53_00891 [Atta colombica]	upregulated	8.017796479		annotation_ENSCFLO15987	14257	4.11E-10	P16376	7UP2_DROME	Steroid receptor seven-up, isoform A	No_KEGG	No_KEGGKO	GO:0005737 // GO:0005634 // GO:0004879 // GO:0046982 // GO:0042803 // GO:0004872 // GO:0043565 // GO:0003707 // GO:0001078 // GO:0008270 // GO:0007510 // GO:0001752 // GO:0061331 // GO:0007503 // GO:0021782 // GO:0007507 // GO:0014019 // GO:0007270 // GO:0046530 // GO:0042331 // GO:0007462 // GO:0007464 // GO:0007465 // GO:0010906 // GO:0006351 // GO:0007419 // GO:0007601	cardioblast cell fate determination (GO:0007510);compound eye photoreceptor fate commitment (GO:0001752);epithelial cell proliferation involved in Malpighian tubule morphogenesis (GO:0061331);fat body development (GO:0007503);glial cell development (GO:0021782);heart development (GO:0007507);neuroblast development (GO:0014019);neuron-neuron synaptic transmission (GO:0007270);photoreceptor cell di…	nuclear receptor activity (GO:0004879);protein heterodimerization activity (GO:0046982);protein homodimerization activity (GO:0042803);receptor activity (GO:0004872);sequence-specific DNA binding (GO:0043565);steroid hormone receptor activity (GO:0003707);transcriptional repressor activity, RNA polymerase II proximal promoter sequence-specific DNA binding (GO:0001078);zinc ion binding (GO:0008270…	cytoplasm (GO:0005737);nucleus (GO:0005634);	Alternative splicing;Complete proteome;DNA-binding;Metal-binding;Nucleus;Receptor;Reference proteome;Sensory transduction;Transcription;Transcription regulation;Vision;Zinc;Zinc-finger.;
gnl|BL_ORD_ID|74995087 XP_014598429.1 PREDICTED: DNA repair protein complementing XP-G cells homolog [Polistes canadensis] XP_014598430.1 PREDICTED: DNA repair protein complementing XP-G cells homolog [Polistes canadensis]	upregulated	7.952212195	ERCC5	annotation_ENSCFLO19649	5062	0	P28715	ERCC5_HUMAN	DNA repair protein complementing XP-G cells	hsa:2073	K10846	GO:0005654 // GO:0005634 // GO:0000405 // GO:0003690 // GO:0004520 // GO:0046872 // GO:0042803 // GO:0047485 // GO:0003697 // GO:0043066 // GO:0033683 // GO:0006295 // GO:0006296 // GO:0006294 // GO:0006293 // GO:0009411 // GO:0010225 // GO:0006283 // GO:0009650	negative regulation of apoptotic process (GO:0043066);nucleotide-excision repair, DNA incision (GO:0033683);nucleotide-excision repair, DNA incision, 3'-to lesion (GO:0006295);nucleotide-excision repair, DNA incision, 5'-to lesion (GO:0006296);nucleotide-excision repair, preincision complex assembly (GO:0006294);nucleotide-excision repair, preincision complex stabilization (GO:0006293);response t…	bubble DNA binding (GO:0000405);double-stranded DNA binding (GO:0003690);endodeoxyribonuclease activity (GO:0004520);metal ion binding (GO:0046872);protein homodimerization activity (GO:0042803);protein N-terminus binding (GO:0047485);single-stranded DNA binding (GO:0003697);	nucleoplasm (GO:0005654);nucleus (GO:0005634);	3D-structure;Acetylation;Alternative splicing;Cockayne syndrome;Complete proteome;Deafness;Disease mutation;DNA damage;DNA repair;DNA-binding;Dwarfism;Endonuclease;Hydrolase;Magnesium;Metal-binding;Nuclease;Nucleus;Phosphoprotein;Polymorphism;Reference proteome;Xeroderma pigmentosum.;
No_sig_nr_hit 504	upregulated	7.704216416		annotation_ENSCFLO19645	674	No_evalue	No_Uniprotmatch	No_ID	No_Description	No_KEGG	No_KEGGKO	No_GO	No_GOCC	No_GOBP	No_GOMF	No_keywords
gnl|BL_ORD_ID|60847231 KMQ83437.1 proto-oncogene tyrosine-protein kinase ros, partial [Lasius niger]	downregulated	7.700586057	ros	annotation_ENSCFLO11774	1693	2.23E-47	No_Uniprotmatch	No_ID	No_Description	No_KEGG	No_KEGGKO	No_GO	No_GOCC	No_GOBP	No_GOMF	No_keywords
gnl|BL_ORD_ID|60862318 KMR01585.1 hypothetical protein RF55_915 [Lasius niger]	upregulated	7.33511911		annotation_ENSPB24416	2320	6.52E-53	No_Uniprotmatch	No_ID	No_Description	No_KEGG	No_KEGGKO	No_GO	No_GOCC	No_GOBP	No_GOMF	No_keywords
gnl|BL_ORD_ID|60860107 KMQ96577.1 cap-specific mrna nucleoside-2-o-methyltransferase 1-like protein [Lasius niger]	upregulated	6.988725431	CG6379	annotation_ENSCFLO22876	4610	0	Q9W4N2	MTR1_DROME	Cap-specific mRNA (nucleoside-2'-O-)-methyltransferase 1	dme:Dmel_CG6379	K14589	GO:0005634 // GO:0004483 // GO:0003676 // GO:0006370 // GO:0097309 // GO:0080009	7-methylguanosine mRNA capping (GO:0006370);cap1 mRNA methylation (GO:0097309);mRNA methylation (GO:0080009);	mRNA (nucleoside-2'-O-)-methyltransferase activity (GO:0004483);nucleic acid binding (GO:0003676);	nucleus (GO:0005634);	Complete proteome;Methyltransferase;mRNA capping;mRNA processing;Reference proteome;S-adenosyl-L-methionine;Transferase.;
gnl|BL_ORD_ID|6871738 EGI59268.1 Armadillo repeat-containing protein 3, partial [Acromyrmex echinatior]	upregulated	6.984680035	arm	annotation_ENSCFLO21243	4010	6.32E-111	Q5W041	ARMC3_HUMAN	Armadillo repeat-containing protein 3	hsa:219681	No_KEGGKO	GO:0005737 // GO:0070062 // GO:0005634	No_GOBP	No_GOMF	cytoplasm (GO:0005737);extracellular exosome (GO:0070062);nucleus (GO:0005634);	Alternative splicing;Complete proteome;Polymorphism;Reference proteome;Repeat.;
gnl|BL_ORD_ID|60848687 KMQ84907.1 pumilio domain-containing protein c14orf21 [Lasius niger]	upregulated	6.937328041	CG11123	annotation_ENSCFLO13990	8036	0	Q86U38	NOP9_HUMAN	Nucleolar protein 9	hsa:161424	K14790	GO:0003723	No_GOBP	RNA binding (GO:0003723);	No_GOCC	Alternative splicing;Complete proteome;Phosphoprotein;Polymorphism;Reference proteome;Repeat;RNA-binding.;
gnl|BL_ORD_ID|60853436 KMQ89772.1 eukaryotic translation initiation factor 2-alpha kinase 1-like protein [Lasius niger]	upregulated	6.810461531	EIF2AK1	annotation_ENSCFLO12539	4193	2.53E-95	Q63185	E2AK1_RAT	Eukaryotic translation initiation factor 2-alpha kinase 1	rno:27137	K16194	GO:0005737 // GO:0005524 // GO:0004694 // GO:0020037 // GO:0042803 // GO:0004672 // GO:0002526 // GO:0055072 // GO:0030225 // GO:0008285 // GO:0046986 // GO:0017148 // GO:0006909 // GO:0046777 // GO:0046501 // GO:0010999 // GO:0046984 // GO:0006417 // GO:0009605 // GO:0006950	acute inflammatory response (GO:0002526);iron ion homeostasis (GO:0055072);macrophage differentiation (GO:0030225);negative regulation of cell proliferation (GO:0008285);negative regulation of hemoglobin biosynthetic process (GO:0046986);negative regulation of translation (GO:0017148);phagocytosis (GO:0006909);protein autophosphorylation (GO:0046777);protoporphyrinogen IX metabolic process (GO:00…	ATP binding (GO:0005524);eukaryotic translation initiation factor 2alpha kinase activity (GO:0004694);heme binding (GO:0020037);protein homodimerization activity (GO:0042803);protein kinase activity (GO:0004672);	cytoplasm (GO:0005737);	ATP-binding;Complete proteome;Cytoplasm;Disulfide bond;Kinase;Nucleotide-binding;Phosphoprotein;Protein synthesis inhibitor;Reference proteome;Repeat;Serine/threonine-protein kinase;Transferase.;
gnl|BL_ORD_ID|4865334 EFN73278.1 Islet cell autoantigen 1 [Camponotus floridanus]	upregulated	6.798642524	ICA1	annotation_ENSCFLO23122	728	5.85E-08	No_Uniprotmatch	No_ID	No_Description	No_KEGG	No_KEGGKO	No_GO	No_GOCC	No_GOBP	No_GOMF	No_keywords
gnl|BL_ORD_ID|60857728 KMQ94153.1 protein daughterless [Lasius niger]	upregulated	6.743158238	da	annotation_ENSPB17219	2711	1.41E-15	No_Uniprotmatch	No_ID	No_Description	No_KEGG	No_KEGGKO	No_GO	No_GOCC	No_GOBP	No_GOMF	No_keywords
gnl|BL_ORD_ID|60858537 KMQ94976.1 proline-rich nuclear receptor coactivator 2-like protein [Lasius niger]	upregulated	6.718979036		annotation_ENSCFLO22195	5008	2.74E-42	No_Uniprotmatch	No_ID	No_Description	No_KEGG	No_KEGGKO	No_GO	No_GOCC	No_GOBP	No_GOMF	No_keywords
No_sig_nr_hit 980	upregulated	6.598744036		annotation_ENSLH23664	4144	No_evalue	No_Uniprotmatch	No_ID	No_Description	No_KEGG	No_KEGGKO	No_GO	No_GOCC	No_GOBP	No_GOMF	No_keywords
No_sig_nr_hit 484	upregulated	6.562022638		annotation_ENSCFLO17643	2792	No_evalue	No_Uniprotmatch	No_ID	No_Description	No_KEGG	No_KEGGKO	No_GO	No_GOCC	No_GOBP	No_GOMF	No_keywords
gnl|BL_ORD_ID|60852102 KMQ88403.1 zinc finger protein 100 [Lasius niger]	upregulated	6.530359477	ZNF708	annotation_ENSCFLO12657	2915	0	P17019	ZN708_HUMAN	Zinc finger protein 708	hsa:7562	K09228	GO:0005634 // GO:0003677 // GO:0046872 // GO:0006355 // GO:0006351	regulation of transcription, DNA-templated (GO:0006355);transcription, DNA-templated (GO:0006351);	DNA binding (GO:0003677);metal ion binding (GO:0046872);	nucleus (GO:0005634);	Complete proteome;DNA-binding;Metal-binding;Nucleus;Phosphoprotein;Polymorphism;Reference proteome;Repeat;Transcription;Transcription regulation;Zinc;Zinc-finger.;
gnl|BL_ORD_ID|4853859 EFN61723.1 hypothetical protein EAG_05860 [Camponotus floridanus]	upregulated	6.325135771		annotation_ENSCFLO10256	8897	2.31E-18	No_Uniprotmatch	No_ID	No_Description	No_KEGG	No_KEGGKO	No_GO	No_GOCC	No_GOBP	No_GOMF	No_keywords
gnl|BL_ORD_ID|55955517 XP_011688166.1 PREDICTED: probable ATP-dependent RNA helicase pitchoune [Wasmannia auropunctata]	upregulated	6.277596844	pit	annotation_ENSCFLO21799	3723	0	Q9VD51	DDX18_DROME	Probable ATP-dependent RNA helicase pitchoune	dme:Dmel_CG6375	K13179	GO:0005737 // GO:0005730 // GO:0005524 // GO:0004004 // GO:0003723 // GO:0003724 // GO:0016049 // GO:0008283 // GO:0010501	cell growth (GO:0016049);cell proliferation (GO:0008283);RNA secondary structure unwinding (GO:0010501);	ATP binding (GO:0005524);ATP-dependent RNA helicase activity (GO:0004004);RNA binding (GO:0003723);RNA helicase activity (GO:0003724);	cytoplasm (GO:0005737);nucleolus (GO:0005730);	ATP-binding;Complete proteome;Helicase;Hydrolase;Nucleotide-binding;Nucleus;Reference proteome;RNA-binding.;
No_sig_nr_hit 483	upregulated	6.225392364		annotation_ENSCFLO17512	1299	No_evalue	No_Uniprotmatch	No_ID	No_Description	No_KEGG	No_KEGGKO	No_GO	No_GOCC	No_GOBP	No_GOMF	No_keywords
gnl|BL_ORD_ID|52325280 XP_011255683.1 PREDICTED: uncharacterized protein LOC105250957 isoform X1 [Camponotus floridanus]	upregulated	6.192626528		annotation_ENSCFLO16280	1837	2.40E-24	No_Uniprotmatch	No_ID	No_Description	No_KEGG	No_KEGGKO	No_GO	No_GOCC	No_GOBP	No_GOMF	No_keywords
gnl|BL_ORD_ID|4866826 EFN74785.1 hypothetical protein EAG_10194 [Camponotus floridanus]	upregulated	6.139913118		annotation_ENSCFLO20909	1769	1.22E-06	No_Uniprotmatch	No_ID	No_Description	No_KEGG	No_KEGGKO	No_GO	No_GOCC	No_GOBP	No_GOMF	No_keywords
gnl|BL_ORD_ID|60851641 KMQ87935.1 proto-oncogene tyrosine-protein kinase ros [Lasius niger]	downregulated	6.124853777	ros	annotation_ENSCFLO13598	1819	1.31E-84	P00529	ROS_AVISU	Tyrosine-protein kinase transforming protein ros	No_KEGG	No_KEGGKO	GO:0016020 // GO:0005524 // GO:0004714 // GO:0007169	transmembrane receptor protein tyrosine kinase signaling pathway (GO:0007169);	ATP binding (GO:0005524);transmembrane receptor protein tyrosine kinase activity (GO:0004714);	membrane (GO:0016020);	ATP-binding;Complete proteome;Kinase;Nucleotide-binding;Oncogene;Phosphoprotein;Transferase;Tyrosine-protein kinase.;
gnl|BL_ORD_ID|4855881 XP_011262992.1 PREDICTED: cysteine and histidine-rich domain-containing protein [Camponotus floridanus] EFN63764.1 Cysteine and histidine-rich domain-containing protein 1 [Camponotus floridanus]	upregulated	6.089601018	CHORDC1	annotation_ENSCFLO12931	2657	0	Q9VCC0	CHRD1_DROME	Cysteine and histidine-rich domain-containing protein	dme:Dmel_CG6198	K16730	GO:0046872 // GO:0051298 // GO:0008361 // GO:0050773	centrosome duplication (GO:0051298);regulation of cell size (GO:0008361);regulation of dendrite development (GO:0050773);	metal ion binding (GO:0046872);	No_GOCC	Complete proteome;Metal-binding;Phosphoprotein;Reference proteome;Repeat;Zinc.;
gnl|BL_ORD_ID|60857014 KMQ93426.1 dnaj protein 1-like protein [Lasius niger]	upregulated	6.086498343	DnaJ-H	annotation_ENSCFLO14358	8764	0	Q24133	DNAJ1_DROME	DnaJ protein homolog 1	dme:Dmel_CG10578	K09510	GO:0005737 // GO:0051082 // GO:0006457 // GO:0009408	protein folding (GO:0006457);response to heat (GO:0009408);	unfolded protein binding (GO:0051082);	cytoplasm (GO:0005737);	Chaperone;Complete proteome;Cytoplasm;Phosphoprotein;Reference proteome;Stress response.;
gnl|BL_ORD_ID|4864403 EFN72335.1 Proto-oncogene tyrosine-protein kinase ROS, partial [Camponotus floridanus]	downregulated	5.92143079	sev	annotation_ENSCFLO15913	905	1.04E-16	P20806	7LESS_DROVI	Protein sevenless	No_KEGG	No_KEGGKO	GO:0016021 // GO:0005886 // GO:0005524 // GO:0004714 // GO:0007169 // GO:0007601	transmembrane receptor protein tyrosine kinase signaling pathway (GO:0007169);visual perception (GO:0007601);	ATP binding (GO:0005524);transmembrane receptor protein tyrosine kinase activity (GO:0004714);	integral component of membrane (GO:0016021);plasma membrane (GO:0005886);	ATP-binding;Cell membrane;Glycoprotein;Kinase;Membrane;Nucleotide-binding;Phosphoprotein;Receptor;Repeat;Sensory transduction;Transferase;Transmembrane;Transmembrane helix;Tyrosine-protein kinase;Vision.;
gnl|BL_ORD_ID|5950348 EFZ21507.1 hypothetical protein SINV_14195, partial [Solenopsis invicta]	upregulated	5.87758698		annotation_ENSPB12604	1388	8.24E-07	No_Uniprotmatch	No_ID	No_Description	No_KEGG	No_KEGGKO	No_GO	No_GOCC	No_GOBP	No_GOMF	No_keywords
gnl|BL_ORD_ID|4852936 EFN60798.1 hypothetical protein EAG_05799, partial [Camponotus floridanus]	upregulated	5.868974981		annotation_ENSCFLO25310	1265	1.35E-90	No_Uniprotmatch	No_ID	No_Description	No_KEGG	No_KEGGKO	No_GO	No_GOCC	No_GOBP	No_GOMF	No_keywords
gnl|BL_ORD_ID|60849649 KMQ85894.1 hypothetical protein RF55_15295, partial [Lasius niger]	downregulated	5.837859497		annotation_ENSCFLO11108	10220	0	P20825	POL2_DROME	Retrovirus-related Pol polyprotein from transposon 297	No_KEGG	No_KEGGKO	GO:0004190 // GO:0004519 // GO:0003676 // GO:0003964 // GO:0015074	DNA integration (GO:0015074);	aspartic-type endopeptidase activity (GO:0004190);endonuclease activity (GO:0004519);nucleic acid binding (GO:0003676);RNA-directed DNA polymerase activity (GO:0003964);	No_GOCC	Aspartyl protease;Endonuclease;Hydrolase;Nuclease;Nucleotidyltransferase;Protease;RNA-directed DNA polymerase;Transferase;Transposable element.;
gnl|BL_ORD_ID|60858957 KMQ95404.1 erythroid differentiation-related factor 1 [Lasius niger]	upregulated	5.776712086		annotation_ENSCFLO13139	5199	0	Q6GQV7	EDRF1_MOUSE	Erythroid differentiation-related factor 1	mmu:214764	No_KEGGKO	GO:0005634 // GO:0045893 // GO:0006351	positive regulation of transcription, DNA-templated (GO:0045893);transcription, DNA-templated (GO:0006351);	No_GOMF	nucleus (GO:0005634);	Activator;Complete proteome;Nucleus;Reference proteome;Repeat;TPR repeat;Transcription;Transcription regulation.;
gnl|BL_ORD_ID|4860119 XP_011256874.1 PREDICTED: transcriptional repressor scratch 1-like [Camponotus floridanus] EFN68024.1 Longitudinals lacking protein, isoform G [Camponotus floridanus]	downregulated	5.756012296		annotation_ENSCFLO13334	2827	2.66E-65	No_Uniprotmatch	No_ID	No_Description	No_KEGG	No_KEGGKO	No_GO	No_GOCC	No_GOBP	No_GOMF	No_keywords
gnl|BL_ORD_ID|60859730 KMQ96192.1 ccr4-not transcription complex subunit 6-like isoform x1 protein [Lasius niger]	upregulated	5.745447645	Not6	annotation_ENSCFLO18391	257	1.92E-08	No_Uniprotmatch	No_ID	No_Description	No_KEGG	No_KEGGKO	No_GO	No_GOCC	No_GOBP	No_GOMF	No_keywords
gnl|BL_ORD_ID|60861457 KMQ97952.1 tumor protein p73-like protein [Lasius niger]	upregulated	5.694534963		annotation_ENSCFLO15255	2006	3.76E-144	Q9W678	P53_BARBU	Cellular tumor antigen p53	No_KEGG	No_KEGGKO	GO:0005737 // GO:0005634 // GO:0003700 // GO:0046872 // GO:0044212 // GO:0006915 // GO:0007049 // GO:0051262 // GO:0006351	apoptotic process (GO:0006915);cell cycle (GO:0007049);protein tetramerization (GO:0051262);transcription, DNA-templated (GO:0006351);	DNA binding transcription factor activity (GO:0003700);metal ion binding (GO:0046872);transcription regulatory region DNA binding (GO:0044212);	cytoplasm (GO:0005737);nucleus (GO:0005634);	Activator;Apoptosis;Cell cycle;Cytoplasm;DNA-binding;Metal-binding;Nucleus;Phosphoprotein;Transcription;Transcription regulation;Tumor suppressor;Zinc.;
gnl|BL_ORD_ID|83600570 KYM80219.1 Fasciculation and elongation protein zeta-2 [Atta colombica]	upregulated	5.605196702	FEZ2	annotation_ENSCobs_10527	4848	2.07E-07	No_Uniprotmatch	No_ID	No_Description	No_KEGG	No_KEGGKO	No_GO	No_GOCC	No_GOBP	No_GOMF	No_keywords
gnl|BL_ORD_ID|68462306 KOX67258.1 hypothetical protein WN51_00037, partial [Melipona quadrifasciata]	upregulated	5.574305525		annotation_ENSPB13637	1622	1.22E-14	No_Uniprotmatch	No_ID	No_Description	No_KEGG	No_KEGGKO	No_GO	No_GOCC	No_GOBP	No_GOMF	No_keywords
gnl|BL_ORD_ID|60858005 KMQ94435.1 prohormone-2 precursor [Lasius niger]	upregulated	5.390083263		annotation_ENSCFLO20971	1947	1.72E-49	P85799	PROH2_APIME	Prohormone-2	ame:409314	No_KEGGKO	GO:0005576	No_GOBP	No_GOMF	extracellular region (GO:0005576);	Cleavage on pair of basic residues;Complete proteome;Direct protein sequencing;Reference proteome;Secreted;Signal.;
gnl|BL_ORD_ID|60847340 KMQ83546.1 transposase-like protein [Lasius niger]	upregulated	5.367511868		annotation_ENSCFLO24056	568	1.05E-23	No_Uniprotmatch	No_ID	No_Description	No_KEGG	No_KEGGKO	No_GO	No_GOCC	No_GOBP	No_GOMF	No_keywords
gnl|BL_ORD_ID|83635716 KYN19596.1 Insulin-like growth factor-binding protein complex acid labile subunit [Trachymyrmex cornetzi]	upregulated	5.320641326		annotation_ENSSI2.2.0_16324	7666	1.66E-10	No_Uniprotmatch	No_ID	No_Description	No_KEGG	No_KEGGKO	No_GO	No_GOCC	No_GOBP	No_GOMF	No_keywords
gnl|BL_ORD_ID|6878479 EGI66088.1 hypothetical protein G5I_05481 [Acromyrmex echinatior]	upregulated	5.308519949		annotation_ENSAECH14317	1976	2.09E-08	No_Uniprotmatch	No_ID	No_Description	No_KEGG	No_KEGGKO	No_GO	No_GOCC	No_GOBP	No_GOMF	No_keywords
No_sig_nr_hit 488	upregulated	5.23256842		annotation_ENSCFLO17972	1166	No_evalue	No_Uniprotmatch	No_ID	No_Description	No_KEGG	No_KEGGKO	No_GO	No_GOCC	No_GOBP	No_GOMF	No_keywords
gnl|BL_ORD_ID|83596344 KYM75702.1 hypothetical protein ALC53_13765 [Atta colombica]	upregulated	5.214245524		annotation_ENSCFLO22188	1190	3.58E-07	No_Uniprotmatch	No_ID	No_Description	No_KEGG	No_KEGGKO	No_GO	No_GOCC	No_GOBP	No_GOMF	No_keywords
gnl|BL_ORD_ID|4865786 XP_011265721.1 PREDICTED: caspase-3 [Camponotus floridanus] EFN73736.1 Caspase Nc [Camponotus floridanus]	upregulated	5.207529605	CASP3	annotation_ENSCFLO14261	3596	7.25E-71	Q98943	CASP2_CHICK	Caspase-2	gga:395857	K02186	GO:0005737 // GO:0097200 // GO:0097194 // GO:0042981	execution phase of apoptosis (GO:0097194);regulation of apoptotic process (GO:0042981);	cysteine-type endopeptidase activity involved in execution phase of apoptosis (GO:0097200);	cytoplasm (GO:0005737);	Alternative splicing;Apoptosis;Complete proteome;Hydrolase;Protease;Reference proteome;Thiol protease;Zymogen.;
gnl|BL_ORD_ID|4862543 EFN70459.1 hypothetical protein EAG_09840 [Camponotus floridanus]	upregulated	5.200799938		annotation_ENSCFLO23190	1448	1.08E-55	No_Uniprotmatch	No_ID	No_Description	No_KEGG	No_KEGGKO	No_GO	No_GOCC	No_GOBP	No_GOMF	No_keywords
gnl|BL_ORD_ID|30248693 EZA53587.1 hypothetical protein X777_06943 [Cerapachys biroi]	upregulated	5.190497964		annotation_ENSCFLO24184	846	5.24E-17	No_Uniprotmatch	No_ID	No_Description	No_KEGG	No_KEGGKO	No_GO	No_GOCC	No_GOBP	No_GOMF	No_keywords
gnl|BL_ORD_ID|4858630 EFN66524.1 hypothetical protein EAG_11018 [Camponotus floridanus]	upregulated	5.16858921		annotation_ENSCFLO10133	6146	1.17E-17	No_Uniprotmatch	No_ID	No_Description	No_KEGG	No_KEGGKO	No_GO	No_GOCC	No_GOBP	No_GOMF	No_keywords
gnl|BL_ORD_ID|83616567 KYN00059.1 Protein yorkie [Cyphomyrmex costatus]	upregulated	5.14226868	yki	annotation_ENSACEP23583	2797	2.35E-21	No_Uniprotmatch	No_ID	No_Description	No_KEGG	No_KEGGKO	No_GO	No_GOCC	No_GOBP	No_GOMF	No_keywords
gnl|BL_ORD_ID|60852688 KMQ89004.1 proto-oncogene tyrosine-protein kinase ros [Lasius niger]	downregulated	4.997948501	ros	annotation_ENSCFLO19382	578	9.92E-69	P00529	ROS_AVISU	Tyrosine-protein kinase transforming protein ros	No_KEGG	No_KEGGKO	GO:0016020 // GO:0005524 // GO:0004714 // GO:0007169	transmembrane receptor protein tyrosine kinase signaling pathway (GO:0007169);	ATP binding (GO:0005524);transmembrane receptor protein tyrosine kinase activity (GO:0004714);	membrane (GO:0016020);	ATP-binding;Complete proteome;Kinase;Nucleotide-binding;Oncogene;Phosphoprotein;Transferase;Tyrosine-protein kinase.;
gnl|BL_ORD_ID|4858755 XP_011258869.1 PREDICTED: putative defense protein 3 [Camponotus floridanus] EFN66649.1 Putative ferric-chelate reductase 1 [Camponotus floridanus]	downregulated	4.940278176	Fum	annotation_ENSCFLO15332	1686	2.31E-33	P97807	FUMH_MOUSE	Fumarate hydratase, mitochondrial	mmu:14194	K01679	GO:0070062 // GO:0005739 // GO:0045239 // GO:0004333 // GO:0006106 // GO:0048873 // GO:0006108 // GO:0006099	fumarate metabolic process (GO:0006106);homeostasis of number of cells within a tissue (GO:0048873);malate metabolic process (GO:0006108);tricarboxylic acid cycle (GO:0006099);	fumarate hydratase activity (GO:0004333);	extracellular exosome (GO:0070062);mitochondrion (GO:0005739);tricarboxylic acid cycle enzyme complex (GO:0045239);	Acetylation;Alternative initiation;Complete proteome;Cytoplasm;Direct protein sequencing;Lyase;Mitochondrion;Phosphoprotein;Reference proteome;Transit peptide;Tricarboxylic acid cycle.;
gnl|BL_ORD_ID|4858120 EFN66011.1 Transposable element Tc3 transposase, partial [Camponotus floridanus]	upregulated	4.856867009	tc3a	annotation_ENSCFLO25890	1429	5.25E-16	No_Uniprotmatch	No_ID	No_Description	No_KEGG	No_KEGGKO	No_GO	No_GOCC	No_GOBP	No_GOMF	No_keywords
gnl|BL_ORD_ID|83619248 KYN02787.1 hypothetical protein ALC62_06365 [Cyphomyrmex costatus]	upregulated	4.834337645		annotation_ENSCFLO11282	9573	0	O96006	ZBED1_HUMAN	Zinc finger BED domain-containing protein 1	hsa:9189	No_KEGGKO	GO:0005813 // GO:0000228 // GO:0031965 // GO:0005654 // GO:0003700 // GO:0042802 // GO:0046872 // GO:0046983 // GO:0000978 // GO:0000977 // GO:0043565 // GO:0019789 // GO:0001077 // GO:0001228 // GO:0004803 // GO:0045944 // GO:0006357	positive regulation of transcription from RNA polymerase II promoter (GO:0045944);regulation of transcription from RNA polymerase II promoter (GO:0006357);	DNA binding transcription factor activity (GO:0003700);identical protein binding (GO:0042802);metal ion binding (GO:0046872);protein dimerization activity (GO:0046983);RNA polymerase II proximal promoter sequence-specific DNA binding (GO:0000978);RNA polymerase II regulatory region sequence-specific DNA binding (GO:0000977);sequence-specific DNA binding (GO:0043565);SUMO transferase activity (GO:…	centrosome (GO:0005813);nuclear chromosome (GO:0000228);nuclear membrane (GO:0031965);nucleoplasm (GO:0005654);	3D-structure;Complete proteome;DNA-binding;Metal-binding;Nucleus;Reference proteome;Zinc;Zinc-finger.;
gnl|BL_ORD_ID|60848803 KMQ85028.1 proto-oncogene tyrosine-protein kinase ros [Lasius niger]	downregulated	4.825625121	Ros1	annotation_ENSCFLO14881	622	3.66E-102	P13368	7LESS_DROME	Protein sevenless	dme:Dmel_CG18085	K05088	GO:0005887 // GO:0005886 // GO:0005524 // GO:0004713 // GO:0004714 // GO:0008595 // GO:0042067 // GO:0018108 // GO:0046534 // GO:0045678 // GO:0006468 // GO:0045467 // GO:0045466 // GO:0007465 // GO:0045464 // GO:0008293 // GO:0007601	anterior/posterior axis specification, embryo (GO:0008595);establishment of ommatidial planar polarity (GO:0042067);peptidyl-tyrosine phosphorylation (GO:0018108);positive regulation of photoreceptor cell differentiation (GO:0046534);positive regulation of R7 cell differentiation (GO:0045678);protein phosphorylation (GO:0006468);R7 cell development (GO:0045467);R7 cell differentiation (GO:0045466…	ATP binding (GO:0005524);protein tyrosine kinase activity (GO:0004713);transmembrane receptor protein tyrosine kinase activity (GO:0004714);	integral component of plasma membrane (GO:0005887);plasma membrane (GO:0005886);	ATP-binding;Cell membrane;Complete proteome;Glycoprotein;Kinase;Membrane;Nucleotide-binding;Phosphoprotein;Receptor;Reference proteome;Repeat;Sensory transduction;Transferase;Transmembrane;Transmembrane helix;Tyrosine-protein kinase;Vision.;
No_sig_nr_hit 567	upregulated	4.765572513		annotation_ENSCobs_00337	2412	No_evalue	No_Uniprotmatch	No_ID	No_Description	No_KEGG	No_KEGGKO	No_GO	No_GOCC	No_GOBP	No_GOMF	No_keywords
No_sig_nr_hit 419	upregulated	4.755295405		annotation_ENSCFLO11037	932	No_evalue	No_Uniprotmatch	No_ID	No_Description	No_KEGG	No_KEGGKO	No_GO	No_GOCC	No_GOBP	No_GOMF	No_keywords
gnl|BL_ORD_ID|60854992 KMQ91363.1 protein charybde-like protein [Lasius niger]	upregulated	4.711865118	chrb	annotation_ENSCFLO15164	5026	3.05E-27	Q9VTH4	SCLLA_DROME	Protein scylla	dme:Dmel_CG7590	No_KEGGKO	GO:0005737 // GO:0006915 // GO:0008219 // GO:0006974 // GO:0008258 // GO:0032504 // GO:0045926 // GO:0009968 // GO:0032006 // GO:0006979	apoptotic process (GO:0006915);cell death (GO:0008219);cellular response to DNA damage stimulus (GO:0006974);head involution (GO:0008258);multicellular organism reproduction (GO:0032504);negative regulation of growth (GO:0045926);negative regulation of signal transduction (GO:0009968);regulation of TOR signaling (GO:0032006);response to oxidative stress (GO:0006979);	No_GOMF	cytoplasm (GO:0005737);	Apoptosis;Complete proteome;Cytoplasm;Developmental protein;Reference proteome.;
gnl|BL_ORD_ID|83627955 KYN11659.1 hypothetical protein ALC57_16248 [Trachymyrmex cornetzi]	upregulated	4.711572093		annotation_ENSPB23474	1991	1.01E-16	No_Uniprotmatch	No_ID	No_Description	No_KEGG	No_KEGGKO	No_GO	No_GOCC	No_GOBP	No_GOMF	No_keywords
gnl|BL_ORD_ID|60860180 KMQ96650.1 hypothetical protein RF55_3047 [Lasius niger]	upregulated	4.710187334		annotation_ENSCFLO14811	4191	0	No_Uniprotmatch	No_ID	No_Description	No_KEGG	No_KEGGKO	No_GO	No_GOCC	No_GOBP	No_GOMF	No_keywords
gnl|BL_ORD_ID|5944357 EFZ15501.1 hypothetical protein SINV_15831, partial [Solenopsis invicta]	downregulated	4.701116145		annotation_ENSSI2.2.0_15831	1752	3.37E-06	No_Uniprotmatch	No_ID	No_Description	No_KEGG	No_KEGGKO	No_GO	No_GOCC	No_GOBP	No_GOMF	No_keywords
gnl|BL_ORD_ID|4855797 EFN63680.1 GATA-binding factor A [Camponotus floridanus]	upregulated	4.698337505	pnr	annotation_ENSCFLO18261	2813	2.05E-37	No_Uniprotmatch	No_ID	No_Description	No_KEGG	No_KEGGKO	No_GO	No_GOCC	No_GOBP	No_GOMF	No_keywords
gnl|BL_ORD_ID|4863071 EFN70990.1 hypothetical protein EAG_09879 [Camponotus floridanus]	upregulated	4.671678481		annotation_ENSCFLO22766	3789	5.21E-07	No_Uniprotmatch	No_ID	No_Description	No_KEGG	No_KEGGKO	No_GO	No_GOCC	No_GOBP	No_GOMF	No_keywords
gnl|BL_ORD_ID|60859322 KMQ95773.1 protein bric-a-brac 1-like protein [Lasius niger]	upregulated	4.649285211	bab1	annotation_ENSCFLO17934	6111	4.18E-107	No_Uniprotmatch	No_ID	No_Description	No_KEGG	No_KEGGKO	No_GO	No_GOCC	No_GOBP	No_GOMF	No_keywords
No_sig_nr_hit 929	upregulated	4.593514622		annotation_ENSLH16440	2942	No_evalue	No_Uniprotmatch	No_ID	No_Description	No_KEGG	No_KEGGKO	No_GO	No_GOCC	No_GOBP	No_GOMF	No_keywords
gnl|BL_ORD_ID|30252628 XP_011333714.1 PREDICTED: sodium- and chloride-dependent GABA transporter ine isoform X1 [Cerapachys biroi] EZA57571.1 Sodium- and chloride-dependent GABA transporter ine [Cerapachys biroi]	upregulated	4.560590582		annotation_ENSACEP27440	4212	1.86E-06	No_Uniprotmatch	No_ID	No_Description	No_KEGG	No_KEGGKO	No_GO	No_GOCC	No_GOBP	No_GOMF	No_keywords
gnl|BL_ORD_ID|55951842 XP_011705615.1 PREDICTED: cytochrome c [Wasmannia auropunctata] XP_011705621.1 PREDICTED: cytochrome c [Wasmannia auropunctata]	upregulated	4.549850211		annotation_ENSCFLO17971	2027	9.72E-22	P00036	CYC_LUCCU	Cytochrome c	No_KEGG	No_KEGGKO	GO:0005758 // GO:0070469 // GO:0009055 // GO:0020037 // GO:0046872	No_GOBP	electron transfer activity (GO:0009055);heme binding (GO:0020037);metal ion binding (GO:0046872);	mitochondrial intermembrane space (GO:0005758);respiratory chain (GO:0070469);	Direct protein sequencing;Electron transport;Heme;Iron;Metal-binding;Mitochondrion;Respiratory chain;Transport.;
gnl|BL_ORD_ID|56289047 XP_011881614.1 PREDICTED: gustatory receptor for sugar taste 64f-like isoform X2 [Vollenhovia emeryi]	downregulated	4.493811663	Gr5a	annotation_ENSCFLO21552	5412	7.49E-34	Q9W497	GR05A_DROME	Gustatory receptor 5a for trehalose	dme:Dmel_CG15779	K08471	GO:0016021 // GO:0005886 // GO:0033041 // GO:0008527 // GO:0001582 // GO:0050912 // GO:0007637 // GO:0010353 // GO:0050916 // GO:0050909	detection of chemical stimulus involved in sensory perception of sweet taste (GO:0001582);detection of chemical stimulus involved in sensory perception of taste (GO:0050912);proboscis extension reflex (GO:0007637);response to trehalose (GO:0010353);sensory perception of sweet taste (GO:0050916);sensory perception of taste (GO:0050909);	sweet taste receptor activity (GO:0033041);taste receptor activity (GO:0008527);	integral component of membrane (GO:0016021);plasma membrane (GO:0005886);	Cell membrane;Complete proteome;Membrane;Polymorphism;Receptor;Reference proteome;Transducer;Transmembrane;Transmembrane helix.;
gnl|BL_ORD_ID|60855606 KMQ91985.1 gag-pol polyprotein [Lasius niger]	upregulated	4.472367311	gag-pol	annotation_ENSCFLO11391	273	1.51E-27	No_Uniprotmatch	No_ID	No_Description	No_KEGG	No_KEGGKO	No_GO	No_GOCC	No_GOBP	No_GOMF	No_keywords
No_sig_nr_hit 1054	downregulated	4.459135727		annotation_ENSPB14648	1232	No_evalue	No_Uniprotmatch	No_ID	No_Description	No_KEGG	No_KEGGKO	No_GO	No_GOCC	No_GOBP	No_GOMF	No_keywords
gnl|BL_ORD_ID|52335498 XP_011265551.1 PREDICTED: probable chitinase 3 [Camponotus floridanus] XP_011265553.1 PREDICTED: probable chitinase 3 [Camponotus floridanus] XP_011265554.1 PREDICTED: probable chitinase 3 [Camponotus floridanus] XP_011265555.1 PREDICTED: probable chitinase 3 [Camponotus floridanus] XP_011265556.1 PREDICTED: probable chitinase 3 [Camponotus floridanus] XP_011265557.1 PREDIC…	downregulated	4.458909032	cht3	annotation_ENSCFLO18449	7598	0	Q9W5U2	CHI10_DROME	Probable chitinase 10 {ECO:0000312|FlyBase:FBgn0250907}	dme:Dmel_CG18140	K01183	GO:0005576 // GO:0008061 // GO:0004568 // GO:0006032 // GO:0000272	chitin catabolic process (GO:0006032);polysaccharide catabolic process (GO:0000272);	chitin binding (GO:0008061);chitinase activity (GO:0004568);	extracellular region (GO:0005576);	Carbohydrate metabolism;Chitin degradation;Chitin-binding;Complete proteome;Disulfide bond;Glycosidase;Hydrolase;Polysaccharide degradation;Reference proteome;Repeat;Signal.;
gnl|BL_ORD_ID|83628571 KYN12288.1 hypothetical protein ALC57_15519 [Trachymyrmex cornetzi]	upregulated	4.446289636		annotation_ENSACEP27243	780	7.79E-07	No_Uniprotmatch	No_ID	No_Description	No_KEGG	No_KEGGKO	No_GO	No_GOCC	No_GOBP	No_GOMF	No_keywords
gnl|BL_ORD_ID|84338862 KYQ52888.1 hypothetical protein ALC60_07966, partial [Trachymyrmex zeteki]	upregulated	4.436916624		annotation_ENSCFLO10538	4354	3.59E-15	No_Uniprotmatch	No_ID	No_Description	No_KEGG	No_KEGGKO	No_GO	No_GOCC	No_GOBP	No_GOMF	No_keywords
gnl|BL_ORD_ID|52335504 XP_011265571.1 PREDICTED: cell division cycle protein 20 homolog [Camponotus floridanus]	upregulated	4.435479069	CDC20	annotation_ENSCFLO18428	2268	0	Q9JJ66	CDC20_MOUSE	Cell division cycle protein 20 homolog	mmu:107995	K03363	GO:0005680 // GO:0005813 // GO:0048471 // GO:0043234 // GO:0000922 // GO:0010997 // GO:0019899 // GO:0042826 // GO:0008022 // GO:0097027 // GO:0031145 // GO:0051301 // GO:0007064 // GO:0090307 // GO:0008284 // GO:0090129 // GO:0031915 // GO:1904668 // GO:0016567 // GO:0050773 // GO:0040020	anaphase-promoting complex-dependent catabolic process (GO:0031145);cell division (GO:0051301);mitotic sister chromatid cohesion (GO:0007064);mitotic spindle assembly (GO:0090307);positive regulation of cell proliferation (GO:0008284);positive regulation of synapse maturation (GO:0090129);positive regulation of synaptic plasticity (GO:0031915);positive regulation of ubiquitin protein ligase activ…	anaphase-promoting complex binding (GO:0010997);enzyme binding (GO:0019899);histone deacetylase binding (GO:0042826);protein C-terminus binding (GO:0008022);ubiquitin-protein transferase activator activity (GO:0097027);	anaphase-promoting complex (GO:0005680);centrosome (GO:0005813);perinuclear region of cytoplasm (GO:0048471);protein complex (GO:0043234);spindle pole (GO:0000922);	Acetylation;Cell cycle;Cell division;Complete proteome;Cytoplasm;Cytoskeleton;Differentiation;Direct protein sequencing;Isopeptide bond;Mitosis;Neurogenesis;Phosphoprotein;Reference proteome;Repeat;Ubl conjugation;Ubl conjugation pathway;WD repeat.;
gnl|BL_ORD_ID|4881577 EFN89678.1 DnaJ-like protein subfamily B member 6 [Harpegnathos saltator]	upregulated	4.431640021	DNAJB6	annotation_ENSACEP16512	5375	2.09E-25	Q5FWN8	DNJ6A_XENLA	DnaJ homolog subfamily B member 6-A	xla:734291	K09512	GO:0005634 // GO:0048471	No_GOBP	No_GOMF	nucleus (GO:0005634);perinuclear region of cytoplasm (GO:0048471);	Chaperone;Cytoplasm;Nucleus.;
gnl|BL_ORD_ID|30249977 EZA54878.1 hypothetical protein X777_05381 [Cerapachys biroi]	upregulated	4.429380717		annotation_ENSSI2.2.0_11469	1142	1.49E-09	No_Uniprotmatch	No_ID	No_Description	No_KEGG	No_KEGGKO	No_GO	No_GOCC	No_GOBP	No_GOMF	No_keywords
gnl|BL_ORD_ID|4854084 XP_011265538.1 PREDICTED: protein Wnt-5b-like [Camponotus floridanus] EFN61950.1 Protein Wnt-5b [Camponotus floridanus]	upregulated	4.382809807	Wnt5b	annotation_ENSCFLO18440	14721	1.06E-76	Q92050	WNT5B_DANRE	Protein Wnt-5b	dre:30105	K00444	GO:0005623 // GO:0005615 // GO:0005578 // GO:0005109 // GO:0005102 // GO:0001667 // GO:0001525 // GO:0045165 // GO:0042074 // GO:0002062 // GO:0060026 // GO:0060028 // GO:0060027 // GO:0060030 // GO:0010172 // GO:0048701 // GO:0048703 // GO:0031018 // GO:0031101 // GO:0001946 // GO:0048884 // GO:0030182 // GO:0048840 // GO:0036342 // GO:0008591 // GO:0051209 // GO:0001501 // GO:0061053 // GO:0002…	ameboidal-type cell migration (GO:0001667);angiogenesis (GO:0001525);cell fate commitment (GO:0045165);cell migration involved in gastrulation (GO:0042074);chondrocyte differentiation (GO:0002062);convergent extension (GO:0060026);convergent extension involved in axis elongation (GO:0060028);convergent extension involved in gastrulation (GO:0060027);dorsal convergence (GO:0060030);embryonic body …	frizzled binding (GO:0005109);receptor binding (GO:0005102);	cell (GO:0005623);extracellular space (GO:0005615);proteinaceous extracellular matrix (GO:0005578);	Complete proteome;Developmental protein;Disulfide bond;Extracellular matrix;Glycoprotein;Lipoprotein;Reference proteome;Secreted;Signal;Wnt signaling pathway.;
gnl|BL_ORD_ID|4866355 XP_011257126.1 PREDICTED: popeye domain-containing protein 3-like [Camponotus floridanus] EFN74311.1 Popeye domain-containing protein 3 [Camponotus floridanus]	upregulated	4.350284191	pop	annotation_ENSCFLO20882	2725	9.06E-107	Q9DG25	POPD3_CHICK	Popeye domain-containing protein 3	gga:395434	No_KEGGKO	GO:0016021 // GO:0030552 // GO:0042391	regulation of membrane potential (GO:0042391);	cAMP binding (GO:0030552);	integral component of membrane (GO:0016021);	Alternative splicing;cAMP;cAMP-binding;Complete proteome;Glycoprotein;Membrane;Nucleotide-binding;Reference proteome;Transmembrane;Transmembrane helix.;
gnl|BL_ORD_ID|50546006 XP_011067981.1 PREDICTED: ELAV-like protein 1 isoform X7 [Acromyrmex echinatior] XP_011156287.1 PREDICTED: ELAV-like protein 1 isoform X7 [Solenopsis invicta] XP_011265821.1 PREDICTED: ELAV-like protein 1 isoform X7 [Camponotus floridanus] XP_012227454.1 PREDICTED: ELAV-like protein 1 isoform X7 [Linepithema humile] XP_012541798.1 PREDICTED: ELAV-like protein 1 isoform X5 […	upregulated	4.339534212	CELF1	annotation_ENSCFLO17586	11041	2.47E-162	Q14576	ELAV3_HUMAN	ELAV-like protein 3	hsa:1995	K13208	GO:0017091 // GO:0030154 // GO:0007399	cell differentiation (GO:0030154);nervous system development (GO:0007399);	AU-rich element binding (GO:0017091);	No_GOCC	Alternative splicing;Complete proteome;Developmental protein;Differentiation;Neurogenesis;Reference proteome;Repeat;RNA-binding.;
gnl|BL_ORD_ID|56701894 XP_012055065.1 PREDICTED: skin secretory protein xP2-like [Atta cephalotes]	downregulated	4.325661724		annotation_ENSPB20411	2807	9.49E-10	No_Uniprotmatch	No_ID	No_Description	No_KEGG	No_KEGGKO	No_GO	No_GOCC	No_GOBP	No_GOMF	No_keywords
gnl|BL_ORD_ID|57729540 XP_012218357.1 PREDICTED: facilitated trehalose transporter Tret1-2 homolog [Linepithema humile]	upregulated	4.299513167	slc2a12	annotation_ENSCFLO17664	2716	4.73E-55	Q8TD20	GTR12_HUMAN	Solute carrier family 2, facilitated glucose transporter member 12	hsa:154091	K08149	GO:0012505 // GO:0016021 // GO:0048471 // GO:0005886 // GO:0055056 // GO:0005355 // GO:0005351 // GO:0046323 // GO:0035428 // GO:0008645	glucose import (GO:0046323);hexose transmembrane transport (GO:0035428);hexose transport (GO:0008645);	D-glucose transmembrane transporter activity (GO:0055056);glucose transmembrane transporter activity (GO:0005355);sugar (GO:0005351);	endomembrane system (GO:0012505);integral component of membrane (GO:0016021);perinuclear region of cytoplasm (GO:0048471);plasma membrane (GO:0005886);	Complete proteome;Cytoplasm;Glycoprotein;Membrane;Reference proteome;Sugar transport;Transmembrane;Transmembrane helix;Transport.;
gnl|BL_ORD_ID|4853562 EFN61426.1 hypothetical protein EAG_10802 [Camponotus floridanus]	upregulated	4.254447344		annotation_ENSCFLO12852	2139	3.17E-07	No_Uniprotmatch	No_ID	No_Description	No_KEGG	No_KEGGKO	No_GO	No_GOCC	No_GOBP	No_GOMF	No_keywords
gnl|BL_ORD_ID|6881558 EGI69213.1 hypothetical protein G5I_01978 [Acromyrmex echinatior]	upregulated	4.247027025		annotation_ENSCFLO10399	9960	2.06E-11	No_Uniprotmatch	No_ID	No_Description	No_KEGG	No_KEGGKO	No_GO	No_GOCC	No_GOBP	No_GOMF	No_keywords
No_sig_nr_hit 945	upregulated	4.223552414		annotation_ENSLH18550	3144	No_evalue	No_Uniprotmatch	No_ID	No_Description	No_KEGG	No_KEGGKO	No_GO	No_GOCC	No_GOBP	No_GOMF	No_keywords
gnl|BL_ORD_ID|52329906 XP_011255429.1 PREDICTED: protein argonaute-2-like [Camponotus floridanus]	upregulated	4.213623845	AGO2	annotation_ENSSI2.2.0_07891	3428	0	Q9VUQ5	AGO2_DROME	Protein argonaute-2	dme:Dmel_CG7439	K11593	GO:0005737 // GO:0005829 // GO:0035068 // GO:0005634 // GO:0016442 // GO:0070578 // GO:0004521 // GO:0046872 // GO:0035197 // GO:0098586 // GO:0007349 // GO:0051607 // GO:0009047 // GO:0033227 // GO:0035195 // GO:0070868 // GO:0010526 // GO:0045071 // GO:0007279 // GO:0030422 // GO:0016246 // GO:0007367 // GO:0035087 // GO:0035190 // GO:0030423 // GO:0016032	cellular response to virus (GO:0098586);cellularization (GO:0007349);defense response to virus (GO:0051607);dosage compensation by hyperactivation of X chromosome (GO:0009047);dsRNA transport (GO:0033227);gene silencing by miRNA (GO:0035195);heterochromatin organization involved in chromatin silencing (GO:0070868);negative regulation of transposition, RNA-mediated (GO:0010526);negative regulation…	endoribonuclease activity (GO:0004521);metal ion binding (GO:0046872);siRNA binding (GO:0035197);	cytoplasm (GO:0005737);cytosol (GO:0005829);micro-ribonucleoprotein complex (GO:0035068);nucleus (GO:0005634);RISC complex (GO:0016442);RISC-loading complex (GO:0070578);	3D-structure;Alternative splicing;Complete proteome;Direct protein sequencing;Host-virus interaction;Magnesium;Manganese;Metal-binding;Reference proteome;RNA-binding;RNA-mediated gene silencing.;
gnl|BL_ORD_ID|56262337 XP_011859689.1 PREDICTED: uncharacterized protein LOC105557131 [Vollenhovia emeryi]	downregulated	4.212278888		annotation_ENSCFLO24753	1265	1.56E-20	No_Uniprotmatch	No_ID	No_Description	No_KEGG	No_KEGGKO	No_GO	No_GOCC	No_GOBP	No_GOMF	No_keywords
gnl|BL_ORD_ID|60853800 KMQ90144.1 putative e3 ubiquitin-protein ligase herc4 [Lasius niger]	upregulated	4.20701563	Herc4	annotation_ENSCFLO16375	5239	0	Q6PAV2	HERC4_MOUSE	Probable E3 ubiquitin-protein ligase HERC4	mmu:67345	K10615	GO:0005737 // GO:0005829 // GO:0001650 // GO:0061630 // GO:0004842 // GO:0030154 // GO:0016567 // GO:0007283	cell differentiation (GO:0030154);protein ubiquitination (GO:0016567);spermatogenesis (GO:0007283);	ubiquitin protein ligase activity (GO:0061630);ubiquitin-protein transferase activity (GO:0004842);	cytoplasm (GO:0005737);cytosol (GO:0005829);fibrillar center (GO:0001650);	Alternative splicing;Complete proteome;Cytoplasm;Differentiation;Reference proteome;Repeat;Spermatogenesis;Transferase;Ubl conjugation pathway.;
No_sig_nr_hit 878	upregulated	4.205488015		annotation_ENSHSAL13021	465	No_evalue	No_Uniprotmatch	No_ID	No_Description	No_KEGG	No_KEGGKO	No_GO	No_GOCC	No_GOBP	No_GOMF	No_keywords
gnl|BL_ORD_ID|35882595 KDR13632.1 Histone-lysine N-methyltransferase SETMAR, partial [Zootermopsis nevadensis]	upregulated	4.172572462	KMT2A	annotation_ENSCFLO25447	5051	2.75E-10	No_Uniprotmatch	No_ID	No_Description	No_KEGG	No_KEGGKO	No_GO	No_GOCC	No_GOBP	No_GOMF	No_keywords
gnl|BL_ORD_ID|55960042 XP_011694561.1 PREDICTED: protein FAM46C isoform X1 [Wasmannia auropunctata]	upregulated	4.140727567	CG46385	annotation_ENSCFLO18654	4215	0	Q96IP4	FA46A_HUMAN	Putative nucleotidyltransferase FAM46A {ECO:0000305}	hsa:55603	No_KEGGKO	GO:0016779 // GO:0003723 // GO:0030193 // GO:0010468	regulation of blood coagulation (GO:0030193);regulation of gene expression (GO:0010468);	nucleotidyltransferase activity (GO:0016779);RNA binding (GO:0003723);	No_GOCC	Alternative splicing;Complete proteome;Nucleotidyltransferase;Polymorphism;Reference proteome;Repeat;Transferase.;
No_sig_nr_hit 524	upregulated	4.126631877		annotation_ENSCFLO21860	1222	No_evalue	No_Uniprotmatch	No_ID	No_Description	No_KEGG	No_KEGGKO	No_GO	No_GOCC	No_GOBP	No_GOMF	No_keywords
gnl|BL_ORD_ID|56260116 XP_011876551.1 PREDICTED: uncharacterized protein LOC105566822 [Vollenhovia emeryi]	upregulated	4.044718811		annotation_ENSCFLO26892	9314	3.49E-30	No_Uniprotmatch	No_ID	No_Description	No_KEGG	No_KEGGKO	No_GO	No_GOCC	No_GOBP	No_GOMF	No_keywords
gnl|BL_ORD_ID|60855833 KMQ92215.1 protein ariadne-1-like protein [Lasius niger]	upregulated	3.992207014	ari-1	annotation_ENSCFLO13009	4986	0	Q94981	ARI1_DROME	Potential E3 ubiquitin-protein ligase ariadne-1	dme:Dmel_CG5659	K11968	GO:0005737 // GO:0005634 // GO:0000151 // GO:0046983 // GO:0031624 // GO:0061630 // GO:0008270 // GO:0007029 // GO:0048477 // GO:0050769 // GO:0032436 // GO:0000209 // GO:0016567 // GO:0042787	endoplasmic reticulum organization (GO:0007029);oogenesis (GO:0048477);positive regulation of neurogenesis (GO:0050769);positive regulation of proteasomal ubiquitin-dependent protein catabolic process (GO:0032436);protein polyubiquitination (GO:0000209);protein ubiquitination (GO:0016567);protein ubiquitination involved in ubiquitin-dependent protein catabolic process (GO:0042787);	protein dimerization activity (GO:0046983);ubiquitin conjugating enzyme binding (GO:0031624);ubiquitin protein ligase activity (GO:0061630);zinc ion binding (GO:0008270);	cytoplasm (GO:0005737);nucleus (GO:0005634);ubiquitin ligase complex (GO:0000151);	Coiled coil;Complete proteome;Cytoplasm;Metal-binding;Reference proteome;Repeat;Transferase;Ubl conjugation pathway;Zinc;Zinc-finger.;
gnl|BL_ORD_ID|6876624 EGI64211.1 hypothetical protein G5I_07371 [Acromyrmex echinatior]	upregulated	3.9577639		annotation_ENSAECH14689	880	2.04E-12	No_Uniprotmatch	No_ID	No_Description	No_KEGG	No_KEGGKO	No_GO	No_GOCC	No_GOBP	No_GOMF	No_keywords
gnl|BL_ORD_ID|60862559 KMR04463.1 menin-like protein [Lasius niger]	upregulated	3.894967132	Mnn1	annotation_ENSCFLO13233	3393	0	Q9WVR8	MEN1_RAT	Menin	rno:29417	K14970	GO:0000785 // GO:0032154 // GO:0005737 // GO:0005829 // GO:0035097 // GO:0000790 // GO:0000784 // GO:0016363 // GO:0005634 // GO:0043234 // GO:0003682 // GO:0003677 // GO:0003690 // GO:0000400 // GO:0018024 // GO:0030674 // GO:0047485 // GO:0070412 // GO:0043565 // GO:0044212 // GO:0000403 // GO:0007420 // GO:0007050 // GO:0006974 // GO:0071333 // GO:0071375 // GO:0006338 // GO:0046697 // GO:0048…	brain development (GO:0007420);cell cycle arrest (GO:0007050);cellular response to DNA damage stimulus (GO:0006974);cellular response to glucose stimulus (GO:0071333);cellular response to peptide hormone stimulus (GO:0071375);chromatin remodeling (GO:0006338);decidualization (GO:0046697);embryonic skeletal system morphogenesis (GO:0048704);hemopoiesis (GO:0030097);histone lysine methylation (GO:0…	chromatin binding (GO:0003682);DNA binding (GO:0003677);double-stranded DNA binding (GO:0003690);four-way junction DNA binding (GO:0000400);histone-lysine N-methyltransferase activity (GO:0018024);protein binding, bridging (GO:0030674);protein N-terminus binding (GO:0047485);R-SMAD binding (GO:0070412);sequence-specific DNA binding (GO:0043565);transcription regulatory region DNA binding (GO:0044…	chromatin (GO:0000785);cleavage furrow (GO:0032154);cytoplasm (GO:0005737);cytosol (GO:0005829);histone methyltransferase complex (GO:0035097);nuclear chromatin (GO:0000790);nuclear chromosome, telomeric region (GO:0000784);nuclear matrix (GO:0016363);nucleus (GO:0005634);protein complex (GO:0043234);	Alternative splicing;Chromatin regulator;Complete proteome;DNA-binding;Nucleus;Phosphoprotein;Reference proteome;Repressor;Transcription;Transcription regulation.;
gnl|BL_ORD_ID|4858437 EFN66331.1 hypothetical protein EAG_07075 [Camponotus floridanus]	upregulated	3.888334186		annotation_ENSCFLO10054	1634	1.99E-07	No_Uniprotmatch	No_ID	No_Description	No_KEGG	No_KEGGKO	No_GO	No_GOCC	No_GOBP	No_GOMF	No_keywords
gnl|BL_ORD_ID|83634734 KYN18600.1 hypothetical protein ALC57_09079 [Trachymyrmex cornetzi]	upregulated	3.878728861		annotation_ENSCFLO10548	5058	8.07E-27	No_Uniprotmatch	No_ID	No_Description	No_KEGG	No_KEGGKO	No_GO	No_GOCC	No_GOBP	No_GOMF	No_keywords
gnl|BL_ORD_ID|83623757 KYN07381.1 TGF-beta receptor type-1, partial [Cyphomyrmex costatus]	upregulated	3.875146147		annotation_ENSACEP20974	8118	6.51E-27	No_Uniprotmatch	No_ID	No_Description	No_KEGG	No_KEGGKO	No_GO	No_GOCC	No_GOBP	No_GOMF	No_keywords
NOF_DROME	upregulated	3.874993104		annotation_ENSCFLO11458	3212	7.82E-85	P16320	NOF_DROME	120.7 kDa protein in NOF-FB transposable element	No_KEGG	No_KEGGKO	GO:0005634	No_GOBP	No_GOMF	nucleus (GO:0005634);	Nucleus;Transposable element.;
No_sig_nr_hit 1258	upregulated	3.837064089		annotation_ENSSI2.2.0_03995	644	No_evalue	No_Uniprotmatch	No_ID	No_Description	No_KEGG	No_KEGGKO	No_GO	No_GOCC	No_GOBP	No_GOMF	No_keywords
No_sig_nr_hit 1032	upregulated	3.836673037		annotation_ENSPB11589	2642	No_evalue	No_Uniprotmatch	No_ID	No_Description	No_KEGG	No_KEGGKO	No_GO	No_GOCC	No_GOBP	No_GOMF	No_keywords
gnl|BL_ORD_ID|80240647 XP_015377152.1 PREDICTED: cAMP-specific 3',5'-cyclic phosphodiesterase, isoform F-like [Diuraphis noxia]	upregulated	3.815725035		annotation_ENSLH24589	4877	2.56E-06	P12252	PDE4B_DROME	cAMP-specific 3',5'-cyclic phosphodiesterase	No_KEGG	No_KEGGKO	GO:0005622 // GO:0004115 // GO:0046872 // GO:0007615 // GO:0008306 // GO:0048675 // GO:0048149 // GO:0006198 // GO:0019933 // GO:0007268 // GO:0007623 // GO:0001661 // GO:0007619 // GO:0046331 // GO:0007612 // GO:0007611 // GO:0045475 // GO:0007617 // GO:0007613 // GO:0046958 // GO:0008355 // GO:0048477 // GO:0010738 // GO:0000003 // GO:0007614 // GO:0040040	anesthesia-resistant memory (GO:0007615);associative learning (GO:0008306);axon extension (GO:0048675);behavioral response to ethanol (GO:0048149);cAMP catabolic process (GO:0006198);cAMP-mediated signaling (GO:0019933);chemical synaptic transmission (GO:0007268);circadian rhythm (GO:0007623);conditioned taste aversion (GO:0001661);courtship behavior (GO:0007619);lateral inhibition (GO:0046331);l…	3',5'-cyclic-AMP phosphodiesterase activity (GO:0004115);metal ion binding (GO:0046872);	intracellular (GO:0005622);	Alternative initiation;Alternative splicing;cAMP;Complete proteome;Hydrolase;Metal-binding;Reference proteome.;
gnl|BL_ORD_ID|83612660 KYM96201.1 hypothetical protein ALC62_13253, partial [Cyphomyrmex costatus]	upregulated	3.813531847		annotation_ENSPB21329	4822	1.20E-09	No_Uniprotmatch	No_ID	No_Description	No_KEGG	No_KEGGKO	No_GO	No_GOCC	No_GOBP	No_GOMF	No_keywords
gnl|BL_ORD_ID|4864151 EFN72079.1 ATPase family AAA domain-containing protein 2 [Camponotus floridanus]	upregulated	3.796076681		annotation_ENSCFLO16885	11112	0	Q5RDX4	ATAD2_PONAB	ATPase family AAA domain-containing protein 2	pon:100174282	No_KEGGKO	GO:0005634 // GO:0005524 // GO:0016887 // GO:0006325 // GO:0006355 // GO:0006351	chromatin organization (GO:0006325);regulation of transcription, DNA-templated (GO:0006355);transcription, DNA-templated (GO:0006351);	ATP binding (GO:0005524);ATPase activity (GO:0016887);	nucleus (GO:0005634);	Activator;ATP-binding;Bromodomain;Coiled coil;Complete proteome;Hydrolase;Isopeptide bond;Nucleotide-binding;Nucleus;Phosphoprotein;Reference proteome;Transcription;Transcription regulation;Ubl conjugation.;
gnl|BL_ORD_ID|84600026 KZC06777.1 hypothetical protein WN55_07550 [Dufourea novaeangliae]	upregulated	3.783523317		annotation_ENSCFLO26256	1831	2.28E-12	No_Uniprotmatch	No_ID	No_Description	No_KEGG	No_KEGGKO	No_GO	No_GOCC	No_GOBP	No_GOMF	No_keywords
gnl|BL_ORD_ID|52325277 XP_011255586.1 PREDICTED: myeloid leukemia factor isoform X3 [Camponotus floridanus]	upregulated	3.766114796	MLF	annotation_ENSCFLO16318	1552	1.79E-06	No_Uniprotmatch	No_ID	No_Description	No_KEGG	No_KEGGKO	No_GO	No_GOCC	No_GOBP	No_GOMF	No_keywords
gnl|BL_ORD_ID|4855811 EFN63694.1 hypothetical protein EAG_09620 [Camponotus floridanus]	upregulated	3.750036701		annotation_ENSCFLO10551	3211	3.22E-07	No_Uniprotmatch	No_ID	No_Description	No_KEGG	No_KEGGKO	No_GO	No_GOCC	No_GOBP	No_GOMF	No_keywords
gnl|BL_ORD_ID|4859315 XP_011258038.1 PREDICTED: monocarboxylate transporter 9-like [Camponotus floridanus] XP_011258039.1 PREDICTED: monocarboxylate transporter 9-like [Camponotus floridanus] EFN67211.1 Monocarboxylate transporter 9 [Camponotus floridanus]	downregulated	3.745783628	Mct9	annotation_ENSCFLO12751	2910	0	Q7TM99	MOT9_MOUSE	Monocarboxylate transporter 9	mmu:66859	K08186	GO:0005887 // GO:0008028 // GO:0015293 // GO:0015718 // GO:0046415	monocarboxylic acid transport (GO:0015718);urate metabolic process (GO:0046415);	monocarboxylic acid transmembrane transporter activity (GO:0008028);symporter activity (GO:0015293);	integral component of plasma membrane (GO:0005887);	Cell membrane;Complete proteome;Membrane;Reference proteome;Symport;Transmembrane;Transmembrane helix;Transport.;
gnl|BL_ORD_ID|60846875 KMQ83075.1 calcyclin-binding protein [Lasius niger]	upregulated	3.737961874	CACYBP	annotation_ENSCFLO18082	2286	3.49E-144	Q3T168	CYBP_BOVIN	Calcyclin-binding protein	bta:618428	K04507	GO:0030877 // GO:0005829 // GO:0070062 // GO:0005641 // GO:0005654 // GO:0019005 // GO:0019904 // GO:0042803 // GO:0031625 // GO:1990830	cellular response to leukemia inhibitory factor (GO:1990830);	protein domain specific binding (GO:0019904);protein homodimerization activity (GO:0042803);ubiquitin protein ligase binding (GO:0031625);	beta-catenin destruction complex (GO:0030877);cytosol (GO:0005829);extracellular exosome (GO:0070062);nuclear envelope lumen (GO:0005641);nucleoplasm (GO:0005654);SCF ubiquitin ligase complex (GO:0019005);	Acetylation;Complete proteome;Cytoplasm;Nucleus;Phosphoprotein;Reference proteome;Ubl conjugation pathway.;
gnl|BL_ORD_ID|60859082 KMQ95531.1 heat shock protein 90 [Lasius niger]	upregulated	3.731159503	Hsp90	annotation_ENSCFLO22849	8787	0	Q9BLC5	HSP83_BOMMO	Heat shock protein 83	bmor:692420	K04079	GO:0005737 // GO:0005524 // GO:0051082 // GO:0006457 // GO:0006950	protein folding (GO:0006457);response to stress (GO:0006950);	ATP binding (GO:0005524);unfolded protein binding (GO:0051082);	cytoplasm (GO:0005737);	ATP-binding;Chaperone;Complete proteome;Cytoplasm;Nucleotide-binding;Phosphoprotein;Reference proteome;Stress response.;
No_sig_nr_hit 778	upregulated	3.722625227		annotation_ENSCobs_11970	2898	No_evalue	No_Uniprotmatch	No_ID	No_Description	No_KEGG	No_KEGGKO	No_GO	No_GOCC	No_GOBP	No_GOMF	No_keywords
gnl|BL_ORD_ID|55373739 XP_011644207.1 PREDICTED: suppressor of lurcher protein 1 isoform X1 [Pogonomyrmex barbatus]	downregulated	3.717952524		annotation_ENSCFLO11199	9686	0	Q93212	SOL1_CAEEL	Suppressor of lurcher protein 1	cel:CELE_C15A11.3	No_KEGGKO	GO:0030054 // GO:0008328 // GO:0032589 // GO:0005886 // GO:0045211 // GO:0045202 // GO:0016247 // GO:0008344 // GO:0006972 // GO:0051968 // GO:0040012 // GO:0001966	adult locomotory behavior (GO:0008344);hyperosmotic response (GO:0006972);positive regulation of synaptic transmission, glutamatergic (GO:0051968);regulation of locomotion (GO:0040012);thigmotaxis (GO:0001966);	channel regulator activity (GO:0016247);	cell junction (GO:0030054);ionotropic glutamate receptor complex (GO:0008328);neuron projection membrane (GO:0032589);plasma membrane (GO:0005886);postsynaptic membrane (GO:0045211);synapse (GO:0045202);	Cell junction;Cell membrane;Complete proteome;Disulfide bond;Glycoprotein;Membrane;Postsynaptic cell membrane;Reference proteome;Repeat;Signal;Synapse;Transmembrane;Transmembrane helix.;
gnl|BL_ORD_ID|51818974 XP_011171915.1 PREDICTED: zinc finger protein 354A-like [Solenopsis invicta]	downregulated	3.671866032		annotation_ENSCobs_03644	1334	7.38E-89	No_Uniprotmatch	No_ID	No_Description	No_KEGG	No_KEGGKO	No_GO	No_GOCC	No_GOBP	No_GOMF	No_keywords
gnl|BL_ORD_ID|60862610 KMR04537.1 ester hydrolase c11orf54-like protein [Lasius niger]	downregulated	3.659219307		annotation_ENSCFLO22253	2092	2.74E-21	Q28GJ2	CK054_XENTR	Ester hydrolase C11orf54 homolog	xtr:549100	No_KEGGKO	GO:0005634 // GO:0016787 // GO:0046872	No_GOBP	hydrolase activity (GO:0016787);metal ion binding (GO:0046872);	nucleus (GO:0005634);	Complete proteome;Hydrolase;Metal-binding;Nucleus;Reference proteome;Zinc.;
gnl|BL_ORD_ID|30243887 EZA48726.1 Tyrosine aminotransferase [Cerapachys biroi]	downregulated	3.658402609	TAT	annotation_ENSCFLO15758	4630	2.59E-54	Q8QZR1	ATTY_MOUSE	Tyrosine aminotransferase	mmu:234724	K00815	GO:0005739 // GO:0016597 // GO:0080130 // GO:0004838 // GO:0030170 // GO:0006103 // GO:0009058 // GO:0006536 // GO:0006559 // GO:0051384 // GO:0046689 // GO:0006979 // GO:0006572	2-oxoglutarate metabolic process (GO:0006103);biosynthetic process (GO:0009058);glutamate metabolic process (GO:0006536);L-phenylalanine catabolic process (GO:0006559);response to glucocorticoid (GO:0051384);response to mercury ion (GO:0046689);response to oxidative stress (GO:0006979);tyrosine catabolic process (GO:0006572);	amino acid binding (GO:0016597);L-phenylalanine (GO:0080130);L-tyrosine (GO:0004838);pyridoxal phosphate binding (GO:0030170);	mitochondrion (GO:0005739);	3D-structure;Acetylation;Aminotransferase;Complete proteome;Phenylalanine catabolism;Phosphoprotein;Pyridoxal phosphate;Reference proteome;Transferase;Tyrosine catabolism.;
No_sig_nr_hit 20	upregulated	3.653893317		annotation_ENSACEP13261	5902	No_evalue	No_Uniprotmatch	No_ID	No_Description	No_KEGG	No_KEGGKO	No_GO	No_GOCC	No_GOBP	No_GOMF	No_keywords
gnl|BL_ORD_ID|60860795 KMQ97273.1 putative zinc finger protein 771 [Lasius niger]	downregulated	3.650604244		annotation_ENSCFLO13325	10365	2.48E-66	P42283	LOLA1_DROME	Longitudinals lacking protein, isoform G	dme:Dmel_CG12052	No_KEGGKO	GO:0005654 // GO:0005634 // GO:0003677 // GO:0003700 // GO:0046872 // GO:0019730 // GO:0007411 // GO:0016199 // GO:0007409 // GO:0048813 // GO:0008406 // GO:0002121 // GO:0035167 // GO:0007526 // GO:0045476 // GO:0045893 // GO:0007464 // GO:0045467 // GO:0010906 // GO:0044719 // GO:0006355 // GO:0006351	antimicrobial humoral response (GO:0019730);axon guidance (GO:0007411);axon midline choice point recognition (GO:0016199);axonogenesis (GO:0007409);dendrite morphogenesis (GO:0048813);gonad development (GO:0008406);inter-male aggressive behavior (GO:0002121);larval lymph gland hemopoiesis (GO:0035167);larval somatic muscle development (GO:0007526);nurse cell apoptotic process (GO:0045476);positiv…	DNA binding (GO:0003677);DNA binding transcription factor activity (GO:0003700);metal ion binding (GO:0046872);	nucleoplasm (GO:0005654);nucleus (GO:0005634);	Alternative splicing;Complete proteome;Developmental protein;Differentiation;DNA-binding;Metal-binding;Neurogenesis;Nucleus;Phosphoprotein;Reference proteome;Repeat;Transcription;Transcription regulation;Zinc;Zinc-finger.;
gnl|BL_ORD_ID|83637203 KYN21122.1 hypothetical protein ALC57_06514 [Trachymyrmex cornetzi]	upregulated	3.613033211		annotation_ENSPB20083	3645	3.51E-07	No_Uniprotmatch	No_ID	No_Description	No_KEGG	No_KEGGKO	No_GO	No_GOCC	No_GOBP	No_GOMF	No_keywords
gnl|BL_ORD_ID|56259215 XP_011860316.1 PREDICTED: uncharacterized protein LOC105557630 [Vollenhovia emeryi]	downregulated	3.602956001		annotation_ENSAECH16406	2525	1.05E-52	No_Uniprotmatch	No_ID	No_Description	No_KEGG	No_KEGGKO	No_GO	No_GOCC	No_GOBP	No_GOMF	No_keywords
No_sig_nr_hit 498	upregulated	3.595781445		annotation_ENSCFLO18656	2103	No_evalue	No_Uniprotmatch	No_ID	No_Description	No_KEGG	No_KEGGKO	No_GO	No_GOCC	No_GOBP	No_GOMF	No_keywords
gnl|BL_ORD_ID|6874278 EGI61833.1 hypothetical protein G5I_09954 [Acromyrmex echinatior]	upregulated	3.590626033		annotation_ENSAECH16300	3452	1.49E-06	No_Uniprotmatch	No_ID	No_Description	No_KEGG	No_KEGGKO	No_GO	No_GOCC	No_GOBP	No_GOMF	No_keywords
gnl|BL_ORD_ID|68473552 KOX78576.1 Protein spitz [Melipona quadrifasciata]	upregulated	3.576910948	spi	annotation_ENSCobs_15631	1009	9.20E-07	No_Uniprotmatch	No_ID	No_Description	No_KEGG	No_KEGGKO	No_GO	No_GOCC	No_GOBP	No_GOMF	No_keywords
gnl|BL_ORD_ID|60858624 KMQ95064.1 zinc finger protein 28 [Lasius niger]	downregulated	3.575260423		annotation_ENSCFLO13329	3410	8.94E-56	No_Uniprotmatch	No_ID	No_Description	No_KEGG	No_KEGGKO	No_GO	No_GOCC	No_GOBP	No_GOMF	No_keywords
gnl|BL_ORD_ID|4859897 EFN67797.1 Protein prenyltransferase alpha subunit repeat-containing protein 1 [Camponotus floridanus]	upregulated	3.558811092	PTAR1	annotation_ENSCFLO13969	1956	0	Q7Z6K3	PTAR1_HUMAN	Protein prenyltransferase alpha subunit repeat-containing protein 1	hsa:375743	K14137	GO:0005737 // GO:1990234 // GO:0008318 // GO:0018342	protein prenylation (GO:0018342);	protein prenyltransferase activity (GO:0008318);	cytoplasm (GO:0005737);transferase complex (GO:1990234);	Acetylation;Complete proteome;Prenyltransferase;Reference proteome;Repeat;Transferase.;
No_sig_nr_hit 210	upregulated	3.55628889		annotation_ENSAECH14972	2223	No_evalue	No_Uniprotmatch	No_ID	No_Description	No_KEGG	No_KEGGKO	No_GO	No_GOCC	No_GOBP	No_GOMF	No_keywords
gnl|BL_ORD_ID|55968975 XP_011707021.1 PREDICTED: uncharacterized protein LOC105462192 [Wasmannia auropunctata]	downregulated	3.542161669		annotation_ENSPB20096	3086	9.45E-36	No_Uniprotmatch	No_ID	No_Description	No_KEGG	No_KEGGKO	No_GO	No_GOCC	No_GOBP	No_GOMF	No_keywords
gnl|BL_ORD_ID|60855915 KMQ92297.1 protein bric-a-brac 2 [Lasius niger]	upregulated	3.540659548	bab2	annotation_ENSCFLO17933	4243	7.80E-170	Q9W0K4	BAB2_DROME	Protein bric-a-brac 2	dme:Dmel_CG9102	No_KEGGKO	GO:0005634 // GO:0005700 // GO:0003680 // GO:0003700 // GO:0007455 // GO:0061040 // GO:0007478 // GO:2000736 // GO:0006357 // GO:0006355 // GO:0006351	eye-antennal disc morphogenesis (GO:0007455);female gonad morphogenesis (GO:0061040);leg disc morphogenesis (GO:0007478);regulation of stem cell differentiation (GO:2000736);regulation of transcription from RNA polymerase II promoter (GO:0006357);regulation of transcription, DNA-templated (GO:0006355);transcription, DNA-templated (GO:0006351);	AT DNA binding (GO:0003680);DNA binding transcription factor activity (GO:0003700);	nucleus (GO:0005634);polytene chromosome (GO:0005700);	Complete proteome;DNA-binding;Nucleus;Phosphoprotein;Reference proteome;Transcription;Transcription regulation.;
gnl|BL_ORD_ID|80047254 XP_014337817.1 PREDICTED: probable 8-oxo-dGTP diphosphatase NUDT15 isoform X1 [Bos mutus]	downregulated	3.530655247		annotation_ENSCFLO24159	733	2.20E-10	No_Uniprotmatch	No_ID	No_Description	No_KEGG	No_KEGGKO	No_GO	No_GOCC	No_GOBP	No_GOMF	No_keywords
gnl|BL_ORD_ID|52333726 XP_011262408.1 PREDICTED: neuromedin-B receptor isoform X2 [Camponotus floridanus]	downregulated	3.526237371	CCHa1-R	annotation_ENSCFLO13985	2900	2.14E-86	A1ZAX0	CCH1R_DROME	Neuropeptide CCHamide-1 receptor {ECO:0000303|PubMed:21110953}	dme:Dmel_CG30106	K04169	GO:0016021 // GO:0005887 // GO:0008261 // GO:0008188 // GO:0007186 // GO:0007218	G-protein coupled receptor signaling pathway (GO:0007186);neuropeptide signaling pathway (GO:0007218);	allatostatin receptor activity (GO:0008261);neuropeptide receptor activity (GO:0008188);	integral component of membrane (GO:0016021);integral component of plasma membrane (GO:0005887);	Cell membrane;Complete proteome;Disulfide bond;G-protein coupled receptor;Glycoprotein;Membrane;Receptor;Reference proteome;Transducer;Transmembrane;Transmembrane helix.;
gnl|BL_ORD_ID|6877641 EGI65237.1 Elongation of very long chain fatty acids protein [Acromyrmex echinatior]	downregulated	3.52551176	ELOVL	annotation_ENSCFLO13495	505	2.86E-18	Q1HRV8	ELVL1_AEDAE	Elongation of very long chain fatty acids protein AAEL008004	No_KEGG	No_KEGGKO	GO:0030176 // GO:0102336 // GO:0102337 // GO:0102338 // GO:0102756 // GO:0006633	fatty acid biosynthetic process (GO:0006633);	3-oxo-arachidoyl-CoA synthase activity (GO:0102336);3-oxo-cerotoyl-CoA synthase activity (GO:0102337);3-oxo-lignoceronyl-CoA synthase activity (GO:0102338);very-long-chain 3-ketoacyl-CoA synthase activity (GO:0102756);	integral component of endoplasmic reticulum membrane (GO:0030176);	Complete proteome;Fatty acid biosynthesis;Fatty acid metabolism;Lipid biosynthesis;Lipid metabolism;Membrane;Reference proteome;Transferase;Transmembrane;Transmembrane helix.;
gnl|BL_ORD_ID|6875735 EGI63306.1 hypothetical protein G5I_08335 [Acromyrmex echinatior]	downregulated	3.493452042		annotation_ENSCFLO10095	1313	2.96E-09	No_Uniprotmatch	No_ID	No_Description	No_KEGG	No_KEGGKO	No_GO	No_GOCC	No_GOBP	No_GOMF	No_keywords
No_sig_nr_hit 84	upregulated	3.478635669		annotation_ENSACEP21847	930	No_evalue	No_Uniprotmatch	No_ID	No_Description	No_KEGG	No_KEGGKO	No_GO	No_GOCC	No_GOBP	No_GOMF	No_keywords
gnl|BL_ORD_ID|60862242 KMR01389.1 xenotropic and polytropic retrovirus receptor 1-like protein [Lasius niger]	upregulated	3.470747186		annotation_ENSCFLO22746	3231	0	Q9Z0U0	XPR1_MOUSE	Xenotropic and polytropic retrovirus receptor 1	mmu:19775	No_KEGGKO	GO:0005737 // GO:0016021 // GO:0031226 // GO:0015562 // GO:0000822 // GO:0015114 // GO:0004872 // GO:0001618 // GO:0030643 // GO:0035435 // GO:0009615	cellular phosphate ion homeostasis (GO:0030643);phosphate ion transmembrane transport (GO:0035435);response to virus (GO:0009615);	efflux transmembrane transporter activity (GO:0015562);inositol hexakisphosphate binding (GO:0000822);phosphate ion transmembrane transporter activity (GO:0015114);receptor activity (GO:0004872);virus receptor activity (GO:0001618);	cytoplasm (GO:0005737);integral component of membrane (GO:0016021);intrinsic component of plasma membrane (GO:0031226);	Alternative splicing;Cell membrane;Complete proteome;Host cell receptor for virus entry;Membrane;Phosphoprotein;Receptor;Reference proteome;Transmembrane;Transmembrane helix.;
gnl|BL_ORD_ID|83650640 KYN35492.1 Voltage-dependent T-type calcium channel subunit alpha-1G [Trachymyrmex septentrionalis]	upregulated	3.466641803		annotation_ENSCFLO24592	2687	7.34E-15	No_Uniprotmatch	No_ID	No_Description	No_KEGG	No_KEGGKO	No_GO	No_GOCC	No_GOBP	No_GOMF	No_keywords
gnl|BL_ORD_ID|68464731 KOX69700.1 RIMS-binding protein 2 [Melipona quadrifasciata]	upregulated	3.464911832		annotation_ENSCFLO10838	4617	4.41E-12	No_Uniprotmatch	No_ID	No_Description	No_KEGG	No_KEGGKO	No_GO	No_GOCC	No_GOBP	No_GOMF	No_keywords
gnl|BL_ORD_ID|83623936 KYN07563.1 hypothetical protein ALC62_01469 [Cyphomyrmex costatus]	downregulated	3.461187484		annotation_ENSCFLO12471	5688	0	No_Uniprotmatch	No_ID	No_Description	No_KEGG	No_KEGGKO	No_GO	No_GOCC	No_GOBP	No_GOMF	No_keywords
gnl|BL_ORD_ID|52325732 XP_011263539.1 PREDICTED: oxysterol-binding protein-related protein 9 isoform X1 [Camponotus floridanus]	upregulated	3.452609855	Osbp9	annotation_ENSCFLO21700	1019	3.48E-10	No_Uniprotmatch	No_ID	No_Description	No_KEGG	No_KEGGKO	No_GO	No_GOCC	No_GOBP	No_GOMF	No_keywords
gnl|BL_ORD_ID|52336809 XP_011267858.1 PREDICTED: uncharacterized protein LOC105258342 [Camponotus floridanus]	downregulated	3.430548521		annotation_ENSCFLO22495	2931	7.13E-67	No_Uniprotmatch	No_ID	No_Description	No_KEGG	No_KEGGKO	No_GO	No_GOCC	No_GOBP	No_GOMF	No_keywords
gnl|BL_ORD_ID|60862821 KMR04828.1 heterogeneous nuclear ribonucleoprotein l-like protein [Lasius niger]	upregulated	3.426982037	HNRNP1	annotation_ENSSI2.2.0_00866	289	4.08E-07	No_Uniprotmatch	No_ID	No_Description	No_KEGG	No_KEGGKO	No_GO	No_GOCC	No_GOBP	No_GOMF	No_keywords
No_sig_nr_hit 1068	upregulated	3.426095094		annotation_ENSPB15839	1789	No_evalue	No_Uniprotmatch	No_ID	No_Description	No_KEGG	No_KEGGKO	No_GO	No_GOCC	No_GOBP	No_GOMF	No_keywords
gnl|BL_ORD_ID|55364665 XP_011632115.1 PREDICTED: endoribonuclease Dicer isoform X2 [Pogonomyrmex barbatus]	upregulated	3.406733369	Dcr-1	annotation_ENSCFLO16067	8413	0	Q9VCU9	DCR1_DROME	Endoribonuclease Dcr-1	dme:Dmel_CG4792	K11592	GO:0005737 // GO:0035068 // GO:0016442 // GO:0070578 // GO:0005524 // GO:0016443 // GO:0004530 // GO:0003725 // GO:0004386 // GO:0046872 // GO:0070883 // GO:0004525 // GO:0003727 // GO:0006309 // GO:0048813 // GO:0033227 // GO:0042078 // GO:0030727 // GO:0007294 // GO:0045448 // GO:0007279 // GO:0031054 // GO:0035196 // GO:0030422 // GO:0042594 // GO:0016246 // GO:0007367 // GO:0035087	apoptotic DNA fragmentation (GO:0006309);dendrite morphogenesis (GO:0048813);dsRNA transport (GO:0033227);germ-line stem cell division (GO:0042078);germarium-derived female germ-line cyst formation (GO:0030727);germarium-derived oocyte fate determination (GO:0007294);mitotic cell cycle, embryonic (GO:0045448);pole cell formation (GO:0007279);pre-miRNA processing (GO:0031054);production of miRNAs …	ATP binding (GO:0005524);bidentate ribonuclease III activity (GO:0016443);deoxyribonuclease I activity (GO:0004530);double-stranded RNA binding (GO:0003725);helicase activity (GO:0004386);metal ion binding (GO:0046872);pre-miRNA binding (GO:0070883);ribonuclease III activity (GO:0004525);single-stranded RNA binding (GO:0003727);	cytoplasm (GO:0005737);micro-ribonucleoprotein complex (GO:0035068);RISC complex (GO:0016442);RISC-loading complex (GO:0070578);	ATP-binding;Complete proteome;Endonuclease;Helicase;Hydrolase;Magnesium;Manganese;Metal-binding;Nuclease;Nucleotide-binding;Phosphoprotein;Reference proteome;Repeat;RNA-binding;RNA-mediated gene silencing.;
gnl|BL_ORD_ID|35879414 KDR09774.1 hypothetical protein L798_00266 [Zootermopsis nevadensis]	upregulated	3.389725409	Gyc89Da	annotation_ENSCFLO15730	3794	0	Q9VEU6	GCYDA_DROME	Soluble guanylate cyclase 89Da	dme:Dmel_CG14885	K01769	GO:0008074 // GO:0005886 // GO:0005525 // GO:0004383 // GO:0020037 // GO:0046872 // GO:0046982 // GO:0006182 // GO:0035556 // GO:0001666 // GO:0000302 // GO:0007165	cGMP biosynthetic process (GO:0006182);intracellular signal transduction (GO:0035556);response to hypoxia (GO:0001666);response to reactive oxygen species (GO:0000302);signal transduction (GO:0007165);	GTP binding (GO:0005525);guanylate cyclase activity (GO:0004383);heme binding (GO:0020037);metal ion binding (GO:0046872);protein heterodimerization activity (GO:0046982);	guanylate cyclase complex, soluble (GO:0008074);plasma membrane (GO:0005886);	cGMP biosynthesis;Coiled coil;Complete proteome;Cytoplasm;GTP-binding;Heme;Iron;Lyase;Magnesium;Manganese;Metal-binding;Nucleotide-binding;Reference proteome.;
gnl|BL_ORD_ID|60863088 KMR05222.1 sarcoplasmic reticulum histidine-rich calcium-binding [Lasius niger]	upregulated	3.387920246		annotation_ENSCFLO19884	4501	0	No_Uniprotmatch	No_ID	No_Description	No_KEGG	No_KEGGKO	No_GO	No_GOCC	No_GOBP	No_GOMF	No_keywords
gnl|BL_ORD_ID|51217147 XP_011149430.1 PREDICTED: putative nuclease HARBI1 [Harpegnathos saltator]	downregulated	3.376268938	HARBI1	annotation_ENSCobs_13404	1658	1.52E-59	Q6AZB8	HARB1_DANRE	Putative nuclease HARBI1	dre:445279	No_KEGGKO	GO:0005737 // GO:0005634 // GO:0046872 // GO:0004518	No_GOBP	metal ion binding (GO:0046872);nuclease activity (GO:0004518);	cytoplasm (GO:0005737);nucleus (GO:0005634);	Complete proteome;Cytoplasm;Hydrolase;Metal-binding;Nuclease;Nucleus;Reference proteome.;
gnl|BL_ORD_ID|52334506 XP_011263722.1 PREDICTED: insulin-like peptide receptor [Camponotus floridanus] XP_011263723.1 PREDICTED: insulin-like peptide receptor [Camponotus floridanus] XP_011263724.1 PREDICTED: insulin-like peptide receptor [Camponotus floridanus] XP_011263725.1 PREDICTED: insulin-like peptide receptor [Camponotus floridanus]	upregulated	3.370633855	insr	annotation_ENSCFLO21077	5865	0	Q9PVZ4	INSR_XENLA	Insulin receptor	xla:398006	K04527	GO:0005887 // GO:0016020 // GO:0005886 // GO:0005524 // GO:0043559 // GO:0043560 // GO:0005009 // GO:0043548 // GO:0004713 // GO:0051425 // GO:0042169 // GO:0004714 // GO:0008286 // GO:0007275 // GO:0046777 // GO:0051290	insulin receptor signaling pathway (GO:0008286);multicellular organism development (GO:0007275);protein autophosphorylation (GO:0046777);protein heterotetramerization (GO:0051290);	ATP binding (GO:0005524);insulin binding (GO:0043559);insulin receptor substrate binding (GO:0043560);insulin-activated receptor activity (GO:0005009);phosphatidylinositol 3-kinase binding (GO:0043548);protein tyrosine kinase activity (GO:0004713);PTB domain binding (GO:0051425);SH2 domain binding (GO:0042169);transmembrane receptor protein tyrosine kinase activity (GO:0004714);	integral component of plasma membrane (GO:0005887);membrane (GO:0016020);plasma membrane (GO:0005886);	ATP-binding;Cell membrane;Cleavage on pair of basic residues;Developmental protein;Disulfide bond;Glycoprotein;Kinase;Membrane;Nucleotide-binding;Phosphoprotein;Receptor;Repeat;Signal;Transferase;Transmembrane;Transmembrane helix;Tyrosine-protein kinase.;
gnl|BL_ORD_ID|52325519 XP_011259877.1 PREDICTED: T-box protein 2-like [Camponotus floridanus]	upregulated	3.36940231	TBX2	annotation_ENSCFLO20550	2745	9.03E-145	O73718	TBX3_CHICK	T-box transcription factor TBX3	No_KEGG	No_KEGGKO	GO:0005634 // GO:0003700 // GO:0043565 // GO:0008595 // GO:0007569 // GO:0042733 // GO:0035115 // GO:0030540 // GO:0046884 // GO:0032275 // GO:0030539 // GO:0048332 // GO:0043066 // GO:0045662 // GO:0045892 // GO:0045787 // GO:0008284 // GO:0001501 // GO:0006351	anterior/posterior axis specification, embryo (GO:0008595);cell aging (GO:0007569);embryonic digit morphogenesis (GO:0042733);embryonic forelimb morphogenesis (GO:0035115);female genitalia development (GO:0030540);follicle-stimulating hormone secretion (GO:0046884);luteinizing hormone secretion (GO:0032275);male genitalia development (GO:0030539);mesoderm morphogenesis (GO:0048332);negative regul…	DNA binding transcription factor activity (GO:0003700);sequence-specific DNA binding (GO:0043565);	nucleus (GO:0005634);	Complete proteome;Developmental protein;DNA-binding;Nucleus;Reference proteome;Repressor;Transcription;Transcription regulation.;
gnl|BL_ORD_ID|52332234 XP_011259695.1 PREDICTED: putative fatty acyl-CoA reductase CG5065 [Camponotus floridanus]	downregulated	3.358116821	CG5065	annotation_ENSCFLO19184	2445	0	A1ZAI5	FACR1_DROME	Putative fatty acyl-CoA reductase CG5065 {ECO:0000250|UniProtKB:Q8WVX9, ECO:0000312|EMBL:AAF57974.1}	dme:Dmel_CG5065	K13356	GO:0005779 // GO:0005778 // GO:0005777 // GO:0102965 // GO:0080019 // GO:0050062 // GO:0008611 // GO:0035336 // GO:0010025	ether lipid biosynthetic process (GO:0008611);long-chain fatty-acyl-CoA metabolic process (GO:0035336);wax biosynthetic process (GO:0010025);	alcohol-forming fatty acyl-CoA reductase activity (GO:0102965);fatty-acyl-CoA reductase (alcohol-forming) activity (GO:0080019);long-chain-fatty-acyl-CoA reductase activity (GO:0050062);	integral component of peroxisomal membrane (GO:0005779);peroxisomal membrane (GO:0005778);peroxisome (GO:0005777);	Complete proteome;Lipid biosynthesis;Lipid metabolism;Membrane;NADP;Oxidoreductase;Peroxisome;Reference proteome;Transmembrane;Transmembrane helix.;
gnl|BL_ORD_ID|4860583 EFN68488.1 hypothetical protein EAG_06056 [Camponotus floridanus]	downregulated	3.350560192		annotation_ENSCFLO20435	585	1.10E-23	No_Uniprotmatch	No_ID	No_Description	No_KEGG	No_KEGGKO	No_GO	No_GOCC	No_GOBP	No_GOMF	No_keywords
gnl|BL_ORD_ID|52330686 XP_011256889.1 PREDICTED: GDNF-inducible zinc finger protein 1-like [Camponotus floridanus]	downregulated	3.349914244	gl	annotation_ENSPB26900	6162	4.43E-52	Q966L8	CHE1_CAEEL	Transcription factor che-1	cel:CELE_C55B7.12	K09214	GO:0005634 // GO:0046872 // GO:0000977 // GO:0043565 // GO:0007635 // GO:0006935 // GO:0030182 // GO:0050921 // GO:0045944 // GO:0050920 // GO:0010446 // GO:0010035 // GO:0010226 // GO:0032026 // GO:1904640 // GO:1902074 // GO:0006351	chemosensory behavior (GO:0007635);chemotaxis (GO:0006935);neuron differentiation (GO:0030182);positive regulation of chemotaxis (GO:0050921);positive regulation of transcription from RNA polymerase II promoter (GO:0045944);regulation of chemotaxis (GO:0050920);response to alkaline pH (GO:0010446);response to inorganic substance (GO:0010035);response to lithium ion (GO:0010226);response to magnes…	metal ion binding (GO:0046872);RNA polymerase II regulatory region sequence-specific DNA binding (GO:0000977);sequence-specific DNA binding (GO:0043565);	nucleus (GO:0005634);	Activator;Alternative splicing;Chemotaxis;Complete proteome;DNA-binding;Metal-binding;Nucleus;Reference proteome;Repeat;Transcription;Transcription regulation;Zinc;Zinc-finger.;
No_sig_nr_hit 1313	downregulated	3.344202866		annotation_ENSSI2.2.0_16235	3705	No_evalue	No_Uniprotmatch	No_ID	No_Description	No_KEGG	No_KEGGKO	No_GO	No_GOCC	No_GOBP	No_GOMF	No_keywords
No_sig_nr_hit 957	upregulated	3.340039061		annotation_ENSLH19933	776	No_evalue	No_Uniprotmatch	No_ID	No_Description	No_KEGG	No_KEGGKO	No_GO	No_GOCC	No_GOBP	No_GOMF	No_keywords
gnl|BL_ORD_ID|60862238 KMR01381.1 casein kinase i isoform epsilon [Lasius niger]	upregulated	3.327065219	csnk1e	annotation_ENSCFLO21403	8164	0	Q9JMK2	KC1E_MOUSE	Casein kinase I isoform epsilon	mmu:27373	K08960	GO:0005737 // GO:0005829 // GO:0030426 // GO:0030529 // GO:0043025 // GO:0005654 // GO:0005634 // GO:0005524 // GO:0004672 // GO:0004674 // GO:0003723 // GO:0034613 // GO:1990090 // GO:0048512 // GO:0032922 // GO:0007623 // GO:0006897 // GO:0032091 // GO:0030178 // GO:0018105 // GO:1902004 // GO:0090263 // GO:2000052 // GO:0032436 // GO:0030177 // GO:0006468 // GO:0008360 // GO:1903827 // GO:0042…	cellular protein localization (GO:0034613);cellular response to nerve growth factor stimulus (GO:1990090);circadian behavior (GO:0048512);circadian regulation of gene expression (GO:0032922);circadian rhythm (GO:0007623);endocytosis (GO:0006897);negative regulation of protein binding (GO:0032091);negative regulation of Wnt signaling pathway (GO:0030178);peptidyl-serine phosphorylation (GO:0018105…	ATP binding (GO:0005524);protein kinase activity (GO:0004672);protein serine/threonine kinase activity (GO:0004674);RNA binding (GO:0003723);	cytoplasm (GO:0005737);cytosol (GO:0005829);growth cone (GO:0030426);intracellular ribonucleoprotein complex (GO:0030529);neuronal cell body (GO:0043025);nucleoplasm (GO:0005654);nucleus (GO:0005634);	ATP-binding;Biological rhythms;Complete proteome;Cytoplasm;Kinase;Methylation;Nucleotide-binding;Nucleus;Phosphoprotein;Reference proteome;Serine/threonine-protein kinase;Transferase;Wnt signaling pathway.;
gnl|BL_ORD_ID|60856980 KMQ93392.1 dentin sialophosphoprotein isoform x1 [Lasius niger]	upregulated	3.315187924		annotation_ENSCFLO16557	5418	0	No_Uniprotmatch	No_ID	No_Description	No_KEGG	No_KEGGKO	No_GO	No_GOCC	No_GOBP	No_GOMF	No_keywords
gnl|BL_ORD_ID|60861004 KMQ97485.1 structural maintenance of chromosomes protein 3, partial [Lasius niger]	upregulated	3.311857006	SMC3	annotation_ENSCFLO15410	7820	0	O93309	SMC3_XENLA	Structural maintenance of chromosomes protein 3	No_KEGG	No_KEGGKO	GO:0000785 // GO:0000775 // GO:0030893 // GO:0005634 // GO:0005524 // GO:0051301 // GO:0051276 // GO:0006281 // GO:0051321 // GO:0006275	cell division (GO:0051301);chromosome organization (GO:0051276);DNA repair (GO:0006281);meiotic cell cycle (GO:0051321);regulation of DNA replication (GO:0006275);	ATP binding (GO:0005524);	chromatin (GO:0000785);chromosome, centromeric region (GO:0000775);meiotic cohesin complex (GO:0030893);nucleus (GO:0005634);	3D-structure;Acetylation;ATP-binding;Cell cycle;Cell division;Centromere;Chromosome;Coiled coil;DNA damage;DNA repair;Meiosis;Mitosis;Nucleotide-binding;Nucleus.;
gnl|BL_ORD_ID|4854326 XP_011265340.1 PREDICTED: L-lactate dehydrogenase-like [Camponotus floridanus] EFN62194.1 L-lactate dehydrogenase [Camponotus floridanus]	upregulated	3.299638555	LDHA	annotation_ENSCFLO20835	4926	1.10E-93	Q95028	LDH_DROME	L-lactate dehydrogenase	dme:Dmel_CG10160	K00016	GO:0005737 // GO:0004459 // GO:0005975 // GO:0019752 // GO:0007520 // GO:0007525	carbohydrate metabolic process (GO:0005975);carboxylic acid metabolic process (GO:0019752);myoblast fusion (GO:0007520);somatic muscle development (GO:0007525);	L-lactate dehydrogenase activity (GO:0004459);	cytoplasm (GO:0005737);	Complete proteome;Cytoplasm;NAD;Oxidoreductase;Reference proteome.;
gnl|BL_ORD_ID|60854517 KMQ90881.1 zinc finger protein 26 [Lasius niger]	upregulated	3.288867366	Fkbp59	annotation_ENSCFLO19818	6960	0	Q9VL78	FKB59_DROME	FK506-binding protein 59	dme:Dmel_CG4535	K09571	GO:0005737 // GO:0016027 // GO:0005528 // GO:0031072 // GO:0003755 // GO:0061077 // GO:0050908 // GO:0007422 // GO:0051924	chaperone-mediated protein folding (GO:0061077);detection of light stimulus involved in visual perception (GO:0050908);peripheral nervous system development (GO:0007422);regulation of calcium ion transport (GO:0051924);	FK506 binding (GO:0005528);heat shock protein binding (GO:0031072);peptidyl-prolyl cis-trans isomerase activity (GO:0003755);	cytoplasm (GO:0005737);inaD signaling complex (GO:0016027);	Complete proteome;Isomerase;Reference proteome;Repeat;Rotamase;Sensory transduction;TPR repeat;Vision.;
gnl|BL_ORD_ID|4859031 EFN66926.1 hypothetical protein EAG_02431 [Camponotus floridanus]	upregulated	3.266567012		annotation_ENSCFLO22931	2600	5.66E-22	No_Uniprotmatch	No_ID	No_Description	No_KEGG	No_KEGGKO	No_GO	No_GOCC	No_GOBP	No_GOMF	No_keywords
gnl|BL_ORD_ID|52325594 XP_011261303.1 PREDICTED: Krueppel-like factor 3 [Camponotus floridanus]	upregulated	3.247795446	KLF	annotation_ENSCFLO13396	5076	6.99E-105	Q13118	KLF10_HUMAN	Krueppel-like factor 10	hsa:7071	K09209	GO:0005634 // GO:0001046 // GO:0003700 // GO:0046872 // GO:0000978 // GO:0001077 // GO:0030282 // GO:0008283 // GO:0007267 // GO:1901653 // GO:0009267 // GO:0007623 // GO:0008285 // GO:0000122 // GO:0045892 // GO:0045672 // GO:0045944 // GO:0042752 // GO:0001501 // GO:0035019 // GO:0007179	bone mineralization (GO:0030282);cell proliferation (GO:0008283);cell-cell signaling (GO:0007267);cellular response to peptide (GO:1901653);cellular response to starvation (GO:0009267);circadian rhythm (GO:0007623);negative regulation of cell proliferation (GO:0008285);negative regulation of transcription from RNA polymerase II promoter (GO:0000122);negative regulation of transcription, DNA-templ…	core promoter sequence-specific DNA binding (GO:0001046);DNA binding transcription factor activity (GO:0003700);metal ion binding (GO:0046872);RNA polymerase II proximal promoter sequence-specific DNA binding (GO:0000978);transcriptional activator activity, RNA polymerase II proximal promoter sequence-specific DNA binding (GO:0001077);	nucleus (GO:0005634);	3D-structure;Alternative splicing;Biological rhythms;Complete proteome;DNA-binding;Metal-binding;Nucleus;Phosphoprotein;Polymorphism;Reference proteome;Repeat;Repressor;Transcription;Transcription regulation;Ubl conjugation;Zinc;Zinc-finger.;
gnl|BL_ORD_ID|4855141 EFN63019.1 hypothetical protein EAG_00723 [Camponotus floridanus]	upregulated	3.247272816		annotation_ENSCFLO10731	7477	4.96E-21	No_Uniprotmatch	No_ID	No_Description	No_KEGG	No_KEGGKO	No_GO	No_GOCC	No_GOBP	No_GOMF	No_keywords
gnl|BL_ORD_ID|60855510 KMQ91888.1 glucosidase [Lasius niger]	downregulated	3.246045434	GCS	annotation_ENSCFLO15886	6147	0	Q6NSJ0	MYORG_HUMAN	Myogenesis-regulating glycosidase {ECO:0000312|HGNC:HGNC:19918}	hsa:57462	No_KEGGKO	GO:0005789 // GO:0016021 // GO:0031965 // GO:0004553 // GO:0005975 // GO:0043568 // GO:0051897 // GO:0048741	carbohydrate metabolic process (GO:0005975);positive regulation of insulin-like growth factor receptor signaling pathway (GO:0043568);positive regulation of protein kinase B signaling (GO:0051897);skeletal muscle fiber development (GO:0048741);	hydrolase activity, hydrolyzing O-glycosyl compounds (GO:0004553);	endoplasmic reticulum membrane (GO:0005789);integral component of membrane (GO:0016021);nuclear membrane (GO:0031965);	Complete proteome;Endoplasmic reticulum;Glycoprotein;Glycosidase;Hydrolase;Membrane;Nucleus;Polymorphism;Reference proteome;Signal-anchor;Transmembrane;Transmembrane helix.;
gnl|BL_ORD_ID|60862465 KMR03324.1 lysyl oxidase-like protein 3 protein [Lasius niger]	downregulated	3.236667892	KAFR0K00280	annotation_ENSCFLO14680	3413	0	P58215	LOXL3_HUMAN	Lysyl oxidase homolog 3 {ECO:0000305}	hsa:84695	K00280	GO:0005737 // GO:0005576 // GO:0005615 // GO:0016020 // GO:0005634 // GO:0005507 // GO:0001968 // GO:0004720 // GO:0005044 // GO:0001837 // GO:1905590 // GO:0006954 // GO:0030324 // GO:2000329 // GO:0045892 // GO:0060021 // GO:0018057 // GO:2001046 // GO:0061053 // GO:0021510	epithelial to mesenchymal transition (GO:0001837);fibronectin fibril organization (GO:1905590);inflammatory response (GO:0006954);lung development (GO:0030324);negative regulation of T-helper 17 cell lineage commitment (GO:2000329);negative regulation of transcription, DNA-templated (GO:0045892);palate development (GO:0060021);peptidyl-lysine oxidation (GO:0018057);positive regulation of integrin…	copper ion binding (GO:0005507);fibronectin binding (GO:0001968);protein-lysine 6-oxidase activity (GO:0004720);scavenger receptor activity (GO:0005044);	cytoplasm (GO:0005737);extracellular region (GO:0005576);extracellular space (GO:0005615);membrane (GO:0016020);nucleus (GO:0005634);	Alternative splicing;Complete proteome;Copper;Cytoplasm;Deafness;Disulfide bond;Glycoprotein;Inflammatory response;LTQ;Metal-binding;Nucleus;Oxidoreductase;Polymorphism;Reference proteome;Repeat;Secreted;Signal;Stickler syndrome;TPQ.;
gnl|BL_ORD_ID|60861413 KMQ97907.1 unconventional myosin-xviiia isoform x3 [Lasius niger]	upregulated	3.228710787		annotation_ENSCFLO13031	9733	0	No_Uniprotmatch	No_ID	No_Description	No_KEGG	No_KEGGKO	No_GO	No_GOCC	No_GOBP	No_GOMF	No_keywords
No_sig_nr_hit 1026	upregulated	3.225902782		annotation_ENSPB10364	2374	No_evalue	No_Uniprotmatch	No_ID	No_Description	No_KEGG	No_KEGGKO	No_GO	No_GOCC	No_GOBP	No_GOMF	No_keywords
gnl|BL_ORD_ID|83607918 KYM91210.1 hypothetical protein ALC53_01622 [Atta colombica]	upregulated	3.205491569		annotation_ENSCFLO13539	2394	2.26E-13	No_Uniprotmatch	No_ID	No_Description	No_KEGG	No_KEGGKO	No_GO	No_GOCC	No_GOBP	No_GOMF	No_keywords
gnl|BL_ORD_ID|51818123 XP_011170740.1 PREDICTED: uncharacterized protein LOC105203604 isoform X1 [Solenopsis invicta]	downregulated	3.198956805		annotation_ENSCFLO11269	4074	0	No_Uniprotmatch	No_ID	No_Description	No_KEGG	No_KEGGKO	No_GO	No_GOCC	No_GOBP	No_GOMF	No_keywords
gnl|BL_ORD_ID|4865856 XP_011264435.1 PREDICTED: homer protein homolog 1 isoform X1 [Camponotus floridanus] EFN73807.1 Homer protein-like protein 1 [Camponotus floridanus]	upregulated	3.198042056	homer	annotation_ENSCFLO13861	2616	0	Q9NSC5	HOME3_HUMAN	Homer protein homolog 3	hsa:9454	K15010	GO:0045178 // GO:0030054 // GO:0005829 // GO:0014069 // GO:0045211 // GO:0035256 // GO:0042802 // GO:0008022 // GO:0019904 // GO:0007216 // GO:0006605	G-protein coupled glutamate receptor signaling pathway (GO:0007216);protein targeting (GO:0006605);	G-protein coupled glutamate receptor binding (GO:0035256);identical protein binding (GO:0042802);protein C-terminus binding (GO:0008022);protein domain specific binding (GO:0019904);	basal part of cell (GO:0045178);cell junction (GO:0030054);cytosol (GO:0005829);postsynaptic density (GO:0014069);postsynaptic membrane (GO:0045211);	3D-structure;Alternative splicing;Cell junction;Cell membrane;Coiled coil;Complete proteome;Cytoplasm;Membrane;Phosphoprotein;Polymorphism;Postsynaptic cell membrane;Reference proteome;Synapse.;
gnl|BL_ORD_ID|83622041 KYN05632.1 hypothetical protein ALC62_03425 [Cyphomyrmex costatus] KYN20752.1 hypothetical protein ALC57_06658 [Trachymyrmex cornetzi]	upregulated	3.197255434		annotation_ENSPB16937	9186	2.31E-29	No_Uniprotmatch	No_ID	No_Description	No_KEGG	No_KEGGKO	No_GO	No_GOCC	No_GOBP	No_GOMF	No_keywords
gnl|BL_ORD_ID|30244818 EZA49670.1 hypothetical protein X777_12215 [Cerapachys biroi]	upregulated	3.192078392		annotation_ENSCFLO22324	2548	5.46E-09	No_Uniprotmatch	No_ID	No_Description	No_KEGG	No_KEGGKO	No_GO	No_GOCC	No_GOBP	No_GOMF	No_keywords
No_sig_nr_hit 1003	upregulated	3.182610371		annotation_ENSLH25658	5589	No_evalue	No_Uniprotmatch	No_ID	No_Description	No_KEGG	No_KEGGKO	No_GO	No_GOCC	No_GOBP	No_GOMF	No_keywords
gnl|BL_ORD_ID|52332194 XP_011259622.1 PREDICTED: retinol dehydrogenase 11-like isoform X3 [Camponotus floridanus]	upregulated	3.162229641	RDH11	annotation_ENSCFLO21982	2015	8.61E-32	Q9QYF1	RDH11_MOUSE	Retinol dehydrogenase 11	mmu:17252	K11152	GO:0005789 // GO:0016021 // GO:0005622 // GO:0001917 // GO:0052650 // GO:0016491 // GO:0004745 // GO:0016062 // GO:0042574 // GO:0042572	adaptation of rhodopsin mediated signaling (GO:0016062);retinal metabolic process (GO:0042574);retinol metabolic process (GO:0042572);	NADP-retinol dehydrogenase activity (GO:0052650);oxidoreductase activity (GO:0016491);retinol dehydrogenase activity (GO:0004745);	endoplasmic reticulum membrane (GO:0005789);integral component of membrane (GO:0016021);intracellular (GO:0005622);photoreceptor inner segment (GO:0001917);	Acetylation;Alternative splicing;Complete proteome;Endoplasmic reticulum;Membrane;NADP;Oxidoreductase;Reference proteome;Signal-anchor;Transmembrane;Transmembrane helix.;
gnl|BL_ORD_ID|59145893 XP_012540376.1 PREDICTED: nephrin-like, partial [Monomorium pharaonis]	upregulated	3.158152283	NEGR1	annotation_ENSCobs_04467	7274	0	Q9Z0J8	NEGR1_RAT	Neuronal growth regulator 1	rno:59318	K06775	GO:0031225 // GO:0030425 // GO:0070062 // GO:0043025 // GO:0005886 // GO:0098609 // GO:0007631 // GO:0007626 // GO:0010976	cell-cell adhesion (GO:0098609);feeding behavior (GO:0007631);locomotory behavior (GO:0007626);positive regulation of neuron projection development (GO:0010976);	No_GOMF	anchored component of membrane (GO:0031225);dendrite (GO:0030425);extracellular exosome (GO:0070062);neuronal cell body (GO:0043025);plasma membrane (GO:0005886);	Cell adhesion;Cell membrane;Complete proteome;Direct protein sequencing;Disulfide bond;Glycoprotein;GPI-anchor;Immunoglobulin domain;Lipoprotein;Membrane;Phosphoprotein;Reference proteome;Repeat;Signal.;
gnl|BL_ORD_ID|74414375 XP_014481789.1 PREDICTED: zinc finger BED domain-containing protein 4 [Dinoponera quadriceps]	upregulated	3.154678626		annotation_ENSCFLO11864	3514	4.65E-159	O96006	ZBED1_HUMAN	Zinc finger BED domain-containing protein 1	hsa:9189	No_KEGGKO	GO:0005813 // GO:0000228 // GO:0031965 // GO:0005654 // GO:0003700 // GO:0042802 // GO:0046872 // GO:0046983 // GO:0000978 // GO:0000977 // GO:0043565 // GO:0019789 // GO:0001077 // GO:0001228 // GO:0004803 // GO:0045944 // GO:0006357	positive regulation of transcription from RNA polymerase II promoter (GO:0045944);regulation of transcription from RNA polymerase II promoter (GO:0006357);	DNA binding transcription factor activity (GO:0003700);identical protein binding (GO:0042802);metal ion binding (GO:0046872);protein dimerization activity (GO:0046983);RNA polymerase II proximal promoter sequence-specific DNA binding (GO:0000978);RNA polymerase II regulatory region sequence-specific DNA binding (GO:0000977);sequence-specific DNA binding (GO:0043565);SUMO transferase activity (GO:…	centrosome (GO:0005813);nuclear chromosome (GO:0000228);nuclear membrane (GO:0031965);nucleoplasm (GO:0005654);	3D-structure;Complete proteome;DNA-binding;Metal-binding;Nucleus;Reference proteome;Zinc;Zinc-finger.;
gnl|BL_ORD_ID|5945547 EFZ16694.1 hypothetical protein SINV_10670, partial [Solenopsis invicta]	upregulated	3.152068975		annotation_ENSPB23117	1008	3.52E-06	No_Uniprotmatch	No_ID	No_Description	No_KEGG	No_KEGGKO	No_GO	No_GOCC	No_GOBP	No_GOMF	No_keywords
gnl|BL_ORD_ID|55966505 XP_011703883.1 PREDICTED: LOW QUALITY PROTEIN: protein lava lamp [Wasmannia auropunctata]	downregulated	3.150787925	lva	annotation_ENSCFLO14713	7467	3.13E-89	No_Uniprotmatch	No_ID	No_Description	No_KEGG	No_KEGGKO	No_GO	No_GOCC	No_GOBP	No_GOMF	No_keywords
gnl|BL_ORD_ID|4862779 EFN70697.1 SCAN domain-containing protein 3 [Camponotus floridanus]	upregulated	3.134458242		annotation_ENSCFLO13527	1467	0	Q6R2W3	SCND3_HUMAN	SCAN domain-containing protein 3	hsa:114821	No_KEGGKO	GO:0005737 // GO:0005654 // GO:0003677 // GO:0000981 // GO:0015074	DNA integration (GO:0015074);	DNA binding (GO:0003677);RNA polymerase II transcription factor activity, sequence-specific DNA binding (GO:0000981);	cytoplasm (GO:0005737);nucleoplasm (GO:0005654);	Coiled coil;Complete proteome;Polymorphism;Reference proteome.;
gnl|BL_ORD_ID|4856597 EFN64482.1 60 kDa heat shock protein, mitochondrial [Camponotus floridanus]	upregulated	3.124123834	Hsp60	annotation_ENSCFLO13180	7458	0	O02649	CH60_DROME	60 kDa heat shock protein, mitochondrial	dme:Dmel_CG12101	K04077	GO:0005829 // GO:0005743 // GO:0005759 // GO:0005739 // GO:0005524 // GO:0044183 // GO:0051082 // GO:0006458 // GO:0008637 // GO:0034605 // GO:0061077 // GO:0007005 // GO:0045041 // GO:0042026 // GO:0006626 // GO:0030431	'de novo' protein folding (GO:0006458);apoptotic mitochondrial changes (GO:0008637);cellular response to heat (GO:0034605);chaperone-mediated protein folding (GO:0061077);mitochondrion organization (GO:0007005);protein import into mitochondrial intermembrane space (GO:0045041);protein refolding (GO:0042026);protein targeting to mitochondrion (GO:0006626);sleep (GO:0030431);	ATP binding (GO:0005524);protein binding involved in protein folding (GO:0044183);unfolded protein binding (GO:0051082);	cytosol (GO:0005829);mitochondrial inner membrane (GO:0005743);mitochondrial matrix (GO:0005759);mitochondrion (GO:0005739);	ATP-binding;Chaperone;Complete proteome;Direct protein sequencing;Mitochondrion;Nucleotide-binding;Reference proteome;Transit peptide.;
gnl|BL_ORD_ID|60848490 KMQ84708.1 p protein [Lasius niger]	downregulated	3.123750909		annotation_ENSCFLO21687	1134	2.52E-14	No_Uniprotmatch	No_ID	No_Description	No_KEGG	No_KEGGKO	No_GO	No_GOCC	No_GOBP	No_GOMF	No_keywords
gnl|BL_ORD_ID|52325354 XP_011256991.1 PREDICTED: X-linked retinitis pigmentosa GTPase regulator [Camponotus floridanus]	downregulated	3.118061779	CG33288	annotation_ENSCFLO20888	7165	0	Q9N1T2	RPGR_CANLF	X-linked retinitis pigmentosa GTPase regulator	cfa:403726	K19607	GO:0005813 // GO:0036064 // GO:0005794 // GO:0036126 // GO:0005085 // GO:0060271 // GO:0042073 // GO:0050896 // GO:0007601	cilium assembly (GO:0060271);intraciliary transport (GO:0042073);response to stimulus (GO:0050896);visual perception (GO:0007601);	guanyl-nucleotide exchange factor activity (GO:0005085);	centrosome (GO:0005813);ciliary basal body (GO:0036064);Golgi apparatus (GO:0005794);sperm flagellum (GO:0036126);	Alternative splicing;Cell projection;Cilium;Cilium biogenesis/degradation;Complete proteome;Cytoplasm;Cytoskeleton;Golgi apparatus;Guanine-nucleotide releasing factor;Lipoprotein;Methylation;Phosphoprotein;Prenylation;Reference proteome;Repeat;Retinitis pigmentosa;Sensory transduction;Vision.;
gnl|BL_ORD_ID|60847159 KMQ83363.1 hypothetical protein RF55_20240, partial [Lasius niger]	downregulated	3.115212526		annotation_ENSCFLO19295	449	3.33E-36	No_Uniprotmatch	No_ID	No_Description	No_KEGG	No_KEGGKO	No_GO	No_GOCC	No_GOBP	No_GOMF	No_keywords
gnl|BL_ORD_ID|83609295 KYM93223.1 hypothetical protein ALC53_00159 [Atta colombica]	upregulated	3.109670847		annotation_ENSAECH15642	1700	1.40E-09	No_Uniprotmatch	No_ID	No_Description	No_KEGG	No_KEGGKO	No_GO	No_GOCC	No_GOBP	No_GOMF	No_keywords
gnl|BL_ORD_ID|50545111 XP_011053772.1 PREDICTED: ATP-binding cassette sub-family G member 1 isoform X2 [Acromyrmex echinatior]	upregulated	3.104214552	ABCG1	annotation_ENSPB19405	3739	4.98E-06	No_Uniprotmatch	No_ID	No_Description	No_KEGG	No_KEGGKO	No_GO	No_GOCC	No_GOBP	No_GOMF	No_keywords
gnl|BL_ORD_ID|5948208 XP_011157644.1 PREDICTED: facilitated trehalose transporter Tret1-like isoform X2 [Solenopsis invicta] EFZ19363.1 hypothetical protein SINV_10860, partial [Solenopsis invicta]	downregulated	3.101931511	Tret1-1	annotation_ENSCFLO22752	8797	1.27E-173	A9ZSY2	TRET1_APILI	Facilitated trehalose transporter Tret1 {ECO:0000303|PubMed:20035867}	ame:551643	K14258	GO:0016021 // GO:0005886 // GO:0015574 // GO:0015771	trehalose transport (GO:0015771);	trehalose transmembrane transporter activity (GO:0015574);	integral component of membrane (GO:0016021);plasma membrane (GO:0005886);	Cell membrane;Glycoprotein;Membrane;Sugar transport;Transmembrane;Transmembrane helix;Transport.;
gnl|BL_ORD_ID|83658656 KYN43740.1 hypothetical protein ALC56_02002 [Trachymyrmex septentrionalis]	upregulated	3.095111535		annotation_ENSPB19074	717	3.00E-12	No_Uniprotmatch	No_ID	No_Description	No_KEGG	No_KEGGKO	No_GO	No_GOCC	No_GOBP	No_GOMF	No_keywords
gnl|BL_ORD_ID|52335653 XP_011265862.1 PREDICTED: mesoderm induction early response protein 1 isoform X3 [Camponotus floridanus]	upregulated	3.092802751		annotation_ENSCFLO17608	3740	0	Q7T105	MIER1_XENLA	Mesoderm induction early response protein 1	xla:379970	No_KEGGKO	GO:0005634 // GO:0017053 // GO:0003677 // GO:0004871 // GO:0031937 // GO:0006351	positive regulation of chromatin silencing (GO:0031937);transcription, DNA-templated (GO:0006351);	DNA binding (GO:0003677);signal transducer activity (GO:0004871);	nucleus (GO:0005634);transcriptional repressor complex (GO:0017053);	DNA-binding;Nucleus;Repressor;Transcription;Transcription regulation.;
gnl|BL_ORD_ID|4867212 EFN75173.1 Paramyosin, long form [Harpegnathos saltator]	upregulated	3.088311998	Prm	annotation_ENSCFLO15809	2588	4.31E-33	Q86RN8	MYSP_RHIMP	Paramyosin	No_KEGG	No_KEGGKO	GO:0030016 // GO:0032982 // GO:0003774	No_GOBP	motor activity (GO:0003774);	myofibril (GO:0030016);myosin filament (GO:0032982);	Coiled coil;Cytoplasm;Motor protein;Muscle protein;Myosin;Thick filament.;
gnl|BL_ORD_ID|60854612 KMQ90977.1 sodium-coupled monocarboxylate transporter 1, partial [Lasius niger]	downregulated	3.068855494	CG32669	annotation_ENSCFLO15479	2961	1.56E-151	Q8BYF6	SC5A8_MOUSE	Sodium-coupled monocarboxylate transporter 1	mmu:216225	K14388	GO:0016324 // GO:0070062 // GO:0016021 // GO:0015293 // GO:0006915 // GO:0006814	apoptotic process (GO:0006915);sodium ion transport (GO:0006814);	symporter activity (GO:0015293);	apical plasma membrane (GO:0016324);extracellular exosome (GO:0070062);integral component of membrane (GO:0016021);	Apoptosis;Cell membrane;Complete proteome;Glycoprotein;Ion transport;Membrane;Reference proteome;Sodium;Sodium transport;Symport;Transmembrane;Transmembrane helix;Transport;Tumor suppressor.;
gnl|BL_ORD_ID|83613037 KYM96535.1 hypothetical protein ALC62_12799 [Cyphomyrmex costatus]	upregulated	3.06687342		annotation_ENSAECH11324	3095	1.61E-35	No_Uniprotmatch	No_ID	No_Description	No_KEGG	No_KEGGKO	No_GO	No_GOCC	No_GOBP	No_GOMF	No_keywords
gnl|BL_ORD_ID|83638286 KYN22222.1 THAP domain-containing protein 9, partial [Trachymyrmex cornetzi]	downregulated	3.066416861		annotation_ENSCFLO11878	2960	1.01E-76	No_Uniprotmatch	No_ID	No_Description	No_KEGG	No_KEGGKO	No_GO	No_GOCC	No_GOBP	No_GOMF	No_keywords
gnl|BL_ORD_ID|4881790 EFN89895.1 THAP domain-containing protein 4 [Harpegnathos saltator]	upregulated	3.063492274	THAP4	annotation_ENSCFLO10834	5355	5.04E-15	No_Uniprotmatch	No_ID	No_Description	No_KEGG	No_KEGGKO	No_GO	No_GOCC	No_GOBP	No_GOMF	No_keywords
gnl|BL_ORD_ID|4866328 XP_011257827.1 PREDICTED: transmembrane protein 135-like [Camponotus floridanus] EFN74283.1 Transmembrane protein 135 [Camponotus floridanus]	upregulated	3.063184797		annotation_ENSCFLO19113	1734	9.88E-19	No_Uniprotmatch	No_ID	No_Description	No_KEGG	No_KEGGKO	No_GO	No_GOCC	No_GOBP	No_GOMF	No_keywords
gnl|BL_ORD_ID|83618092 KYN01616.1 cGMP-dependent protein kinase 1 [Cyphomyrmex costatus]	upregulated	3.059116748	PRKG	annotation_ENSCFLO21411	467	1.66E-21	No_Uniprotmatch	No_ID	No_Description	No_KEGG	No_KEGGKO	No_GO	No_GOCC	No_GOBP	No_GOMF	No_keywords
gnl|BL_ORD_ID|83605863 KYM87049.1 hypothetical protein ALC53_03666 [Atta colombica]	upregulated	3.055704697		annotation_ENSACEP21343	5580	4.39E-10	No_Uniprotmatch	No_ID	No_Description	No_KEGG	No_KEGGKO	No_GO	No_GOCC	No_GOBP	No_GOMF	No_keywords
gnl|BL_ORD_ID|52333539 XP_011262115.1 PREDICTED: LOW QUALITY PROTEIN: RNA-binding protein MEX3B [Camponotus floridanus]	upregulated	3.05423271	CG11360	annotation_ENSCFLO10824	4867	1.00E-163	A1L3F4	MEX3B_XENLA	RNA-binding protein MEX3B	xla:100036990	K15686	GO:0005634 // GO:0000932 // GO:0046872 // GO:0003723	No_GOBP	metal ion binding (GO:0046872);RNA binding (GO:0003723);	nucleus (GO:0005634);P-body (GO:0000932);	Cytoplasm;Metal-binding;Nucleus;Repeat;RNA-binding;Zinc;Zinc-finger.;
No_sig_nr_hit 464	upregulated	3.053275474		annotation_ENSCFLO15688	716	No_evalue	No_Uniprotmatch	No_ID	No_Description	No_KEGG	No_KEGGKO	No_GO	No_GOCC	No_GOBP	No_GOMF	No_keywords
gnl|BL_ORD_ID|4863743 XP_011251442.1 PREDICTED: sodium- and chloride-dependent GABA transporter 1-like [Camponotus floridanus] XP_011251443.1 PREDICTED: sodium- and chloride-dependent GABA transporter 1-like [Camponotus floridanus] EFN71668.1 Sodium- and chloride-dependent GABA transporter 1 [Camponotus floridanus]	downregulated	3.042089657	Slc6a1	annotation_ENSCFLO23546	4547	0	P23978	SC6A1_RAT	Sodium- and chloride-dependent GABA transporter 1	rno:79212	K05034	GO:0030424 // GO:0009986 // GO:0005887 // GO:0043005 // GO:0005886 // GO:0005332 // GO:0046872 // GO:0005328 // GO:0051939 // GO:0007612 // GO:0032229 // GO:0014054 // GO:0051260 // GO:0051592 // GO:0042220 // GO:0032355 // GO:0010288 // GO:0014070 // GO:0010033 // GO:0010243 // GO:0014074 // GO:0009744 // GO:0009636	gamma-aminobutyric acid import (GO:0051939);learning (GO:0007612);negative regulation of synaptic transmission, GABAergic (GO:0032229);positive regulation of gamma-aminobutyric acid secretion (GO:0014054);protein homooligomerization (GO:0051260);response to calcium ion (GO:0051592);response to cocaine (GO:0042220);response to estradiol (GO:0032355);response to lead ion (GO:0010288);response to or…	gamma-aminobutyric acid (GO:0005332);metal ion binding (GO:0046872);neurotransmitter (GO:0005328);	axon (GO:0030424);cell surface (GO:0009986);integral component of plasma membrane (GO:0005887);neuron projection (GO:0043005);plasma membrane (GO:0005886);	Cell membrane;Complete proteome;Direct protein sequencing;Disulfide bond;Glycoprotein;Membrane;Metal-binding;Neurotransmitter transport;Phosphoprotein;Reference proteome;Sodium;Symport;Transmembrane;Transmembrane helix;Transport.;
gnl|BL_ORD_ID|60850702 KMQ86974.1 hypothetical protein RF55_13891 [Lasius niger]	downregulated	3.041037688		annotation_ENSCFLO16001	1145	3.27E-104	No_Uniprotmatch	No_ID	No_Description	No_KEGG	No_KEGGKO	No_GO	No_GOCC	No_GOBP	No_GOMF	No_keywords
gnl|BL_ORD_ID|5946602 EFZ17752.1 hypothetical protein SINV_08391, partial [Solenopsis invicta]	downregulated	3.032843619		annotation_ENSPB26902	1556	1.27E-42	Q9V5M3	LOLA6_DROME	Longitudinals lacking protein, isoforms N/O/W/X/Y	No_KEGG	No_KEGGKO	GO:0005654 // GO:0005634 // GO:0003677 // GO:0003700 // GO:0046872 // GO:0046983 // GO:0019730 // GO:0007411 // GO:0016199 // GO:0007409 // GO:0048813 // GO:0008406 // GO:0002121 // GO:0035167 // GO:0007526 // GO:0045476 // GO:0045893 // GO:0007464 // GO:0045467 // GO:0010906 // GO:0044719 // GO:0006355 // GO:0006351	antimicrobial humoral response (GO:0019730);axon guidance (GO:0007411);axon midline choice point recognition (GO:0016199);axonogenesis (GO:0007409);dendrite morphogenesis (GO:0048813);gonad development (GO:0008406);inter-male aggressive behavior (GO:0002121);larval lymph gland hemopoiesis (GO:0035167);larval somatic muscle development (GO:0007526);nurse cell apoptotic process (GO:0045476);positiv…	DNA binding (GO:0003677);DNA binding transcription factor activity (GO:0003700);metal ion binding (GO:0046872);protein dimerization activity (GO:0046983);	nucleoplasm (GO:0005654);nucleus (GO:0005634);	Alternative splicing;Coiled coil;Complete proteome;Developmental protein;Differentiation;DNA-binding;Metal-binding;Neurogenesis;Nucleus;Reference proteome;Repeat;Transcription;Transcription regulation;Zinc;Zinc-finger.;
No_sig_nr_hit 51	upregulated	3.032490616		annotation_ENSACEP17908	1742	No_evalue	No_Uniprotmatch	No_ID	No_Description	No_KEGG	No_KEGGKO	No_GO	No_GOCC	No_GOBP	No_GOMF	No_keywords
gnl|BL_ORD_ID|52329795 XP_011255204.1 PREDICTED: uncharacterized protein LOC105250686 [Camponotus floridanus]	downregulated	3.032059055		annotation_ENSCFLO15338	2615	0	No_Uniprotmatch	No_ID	No_Description	No_KEGG	No_KEGGKO	No_GO	No_GOCC	No_GOBP	No_GOMF	No_keywords
gnl|BL_ORD_ID|60857692 KMQ94116.1 peptidoglycan-recognition protein lb-like protein [Lasius niger]	downregulated	3.025082349	PGRP-SC2	annotation_ENSCFLO23127	5445	4.81E-113	Q9V4X2	PGSC2_DROME	Peptidoglycan-recognition protein SC2	dme:Dmel_CG14745	K01446	GO:0005576 // GO:0008745 // GO:0042834 // GO:0008270 // GO:0006955 // GO:0045087 // GO:0045824 // GO:0009253	immune response (GO:0006955);innate immune response (GO:0045087);negative regulation of innate immune response (GO:0045824);peptidoglycan catabolic process (GO:0009253);	N-acetylmuramoyl-L-alanine amidase activity (GO:0008745);peptidoglycan binding (GO:0042834);zinc ion binding (GO:0008270);	extracellular region (GO:0005576);	Complete proteome;Disulfide bond;Hydrolase;Immunity;Innate immunity;Metal-binding;Reference proteome;Secreted;Signal;Zinc.;
gnl|BL_ORD_ID|60847563 KMQ83770.1 proto-oncogene tyrosine-protein kinase ros [Lasius niger]	downregulated	3.024961597	ros	annotation_ENSCFLO11678	239	9.71E-06	O02466	ILPR_BRALA	Insulin-like peptide receptor	No_KEGG	No_KEGGKO	GO:0016021 // GO:0005524 // GO:0043560 // GO:0046872 // GO:0043548 // GO:0004714 // GO:0046777 // GO:0007169	protein autophosphorylation (GO:0046777);transmembrane receptor protein tyrosine kinase signaling pathway (GO:0007169);	ATP binding (GO:0005524);insulin receptor substrate binding (GO:0043560);metal ion binding (GO:0046872);phosphatidylinositol 3-kinase binding (GO:0043548);transmembrane receptor protein tyrosine kinase activity (GO:0004714);	integral component of membrane (GO:0016021);	ATP-binding;Cleavage on pair of basic residues;Disulfide bond;Glycoprotein;Kinase;Manganese;Membrane;Metal-binding;Nucleotide-binding;Phosphoprotein;Receptor;Repeat;Signal;Transferase;Transmembrane;Transmembrane helix;Tyrosine-protein kinase.;
gnl|BL_ORD_ID|6878470 EGI66079.1 Protein WWC1 [Acromyrmex echinatior]	upregulated	3.016544082		annotation_ENSPB13104	1403	1.55E-07	No_Uniprotmatch	No_ID	No_Description	No_KEGG	No_KEGGKO	No_GO	No_GOCC	No_GOBP	No_GOMF	No_keywords
gnl|BL_ORD_ID|4854419 EFN62287.1 Myotubularin-related protein 3 [Camponotus floridanus]	upregulated	3.00575932	MTMR3	annotation_ENSCFLO22426	10084	0	Q5PQT2	MTMR3_RAT	Myotubularin-related protein 3	rno:305482	K18082	GO:0005737 // GO:0019898 // GO:0016020 // GO:0046872 // GO:0052629 // GO:0004438 // GO:0004722 // GO:0004725 // GO:0042149 // GO:1904562 // GO:0046856 // GO:0006470 // GO:2000785	cellular response to glucose starvation (GO:0042149);phosphatidylinositol 5-phosphate metabolic process (GO:1904562);phosphatidylinositol dephosphorylation (GO:0046856);protein dephosphorylation (GO:0006470);regulation of autophagosome assembly (GO:2000785);	metal ion binding (GO:0046872);phosphatidylinositol-3,5-bisphosphate 3-phosphatase activity (GO:0052629);phosphatidylinositol-3-phosphatase activity (GO:0004438);protein serine/threonine phosphatase activity (GO:0004722);protein tyrosine phosphatase activity (GO:0004725);	cytoplasm (GO:0005737);extrinsic component of membrane (GO:0019898);membrane (GO:0016020);	Coiled coil;Complete proteome;Cytoplasm;Hydrolase;Lipid metabolism;Membrane;Metal-binding;Phosphoprotein;Protein phosphatase;Reference proteome;Zinc;Zinc-finger.;
gnl|BL_ORD_ID|55964755 XP_011701332.1 PREDICTED: uncharacterized protein K02A2.6-like [Wasmannia auropunctata]	downregulated	3.005339		annotation_ENSLH10371	1835	0	P20825	POL2_DROME	Retrovirus-related Pol polyprotein from transposon 297	No_KEGG	No_KEGGKO	GO:0004190 // GO:0004519 // GO:0003676 // GO:0003964 // GO:0015074	DNA integration (GO:0015074);	aspartic-type endopeptidase activity (GO:0004190);endonuclease activity (GO:0004519);nucleic acid binding (GO:0003676);RNA-directed DNA polymerase activity (GO:0003964);	No_GOCC	Aspartyl protease;Endonuclease;Hydrolase;Nuclease;Nucleotidyltransferase;Protease;RNA-directed DNA polymerase;Transferase;Transposable element.;
gnl|BL_ORD_ID|83613892 KYM97339.1 hypothetical protein ALC62_11983 [Cyphomyrmex costatus]	downregulated	2.992363779		annotation_ENSSI2.2.0_08017	482	6.31E-80	No_Uniprotmatch	No_ID	No_Description	No_KEGG	No_KEGGKO	No_GO	No_GOCC	No_GOBP	No_GOMF	No_keywords
gnl|BL_ORD_ID|4881311 EFN89409.1 hypothetical protein EAI_12479 [Harpegnathos saltator]	upregulated	2.982959748		annotation_ENSPB25688	4152	5.92E-13	No_Uniprotmatch	No_ID	No_Description	No_KEGG	No_KEGGKO	No_GO	No_GOCC	No_GOBP	No_GOMF	No_keywords
gnl|BL_ORD_ID|60860713 KMQ97191.1 leucine-rich repeat-containing protein [Lasius niger]	upregulated	2.975859783	RAD1	annotation_ENSCFLO16946	7533	0	Q5R7X9	RAD1_PONAB	Cell cycle checkpoint protein RAD1	pon:100173217	K02830	GO:0005694 // GO:0005654 // GO:0008408 // GO:0008853 // GO:0071479 // GO:0000077 // GO:0006281 // GO:0051598 // GO:0021762	cellular response to ionizing radiation (GO:0071479);DNA damage checkpoint (GO:0000077);DNA repair (GO:0006281);meiotic recombination checkpoint (GO:0051598);substantia nigra development (GO:0021762);	3'-5' exonuclease activity (GO:0008408);exodeoxyribonuclease III activity (GO:0008853);	chromosome (GO:0005694);nucleoplasm (GO:0005654);	Complete proteome;DNA damage;DNA repair;Exonuclease;Hydrolase;Nuclease;Nucleus;Reference proteome.;
gnl|BL_ORD_ID|4861039 EFN68947.1 Probable G-protein coupled receptor Mth-like 10 [Camponotus floridanus]	downregulated	2.975476224	mth	annotation_ENSCFLO21551	1166	9.78E-33	No_Uniprotmatch	No_ID	No_Description	No_KEGG	No_KEGGKO	No_GO	No_GOCC	No_GOBP	No_GOMF	No_keywords
gnl|BL_ORD_ID|52326285 XP_011268533.1 PREDICTED: multiple epidermal growth factor-like domains protein 10 [Camponotus floridanus]	downregulated	2.95543137	EGFRl10	annotation_ENSCFLO23120	5237	0	Q8N2E2	VWDE_HUMAN	von Willebrand factor D and EGF domain-containing protein	hsa:221806	No_KEGGKO	GO:0005576	No_GOBP	No_GOMF	extracellular region (GO:0005576);	Alternative splicing;Complete proteome;Disulfide bond;EGF-like domain;Glycoprotein;Polymorphism;Reference proteome;Repeat;Secreted;Signal.;
gnl|BL_ORD_ID|52324917 XP_011268885.1 PREDICTED: uncharacterized protein LOC105258970 isoform X1 [Camponotus floridanus]	upregulated	2.949631583		annotation_ENSCFLO15460	4065	2.65E-128	No_Uniprotmatch	No_ID	No_Description	No_KEGG	No_KEGGKO	No_GO	No_GOCC	No_GOBP	No_GOMF	No_keywords
gnl|BL_ORD_ID|52331101 XP_011257622.1 PREDICTED: uncharacterized protein LOC105252102 isoform X1 [Camponotus floridanus]	upregulated	2.935599826		annotation_ENSCFLO16393	6831	0	P14083	LOV_DROME	Protein jim lovell	dme:Dmel_CG16778	No_KEGGKO	GO:0005634 // GO:0003677 // GO:0042332 // GO:0030536 // GO:0008346 // GO:0008049 // GO:0048060 // GO:0048477 // GO:0006357 // GO:0007418	gravitaxis (GO:0042332);larval feeding behavior (GO:0030536);larval walking behavior (GO:0008346);male courtship behavior (GO:0008049);negative gravitaxis (GO:0048060);oogenesis (GO:0048477);regulation of transcription from RNA polymerase II promoter (GO:0006357);ventral midline development (GO:0007418);	DNA binding (GO:0003677);	nucleus (GO:0005634);	Complete proteome;DNA-binding;Nucleus;Reference proteome.;
gnl|BL_ORD_ID|60859686 KMQ96147.1 zinc finger protein xfin [Lasius niger]	downregulated	2.934652056	ZNF26	annotation_ENSPB10861	1023	0	P10076	ZFP26_MOUSE	Zinc finger protein 26	mmu:22688	K09228	GO:0005634 // GO:0003677 // GO:0003700 // GO:0046872 // GO:0006355	regulation of transcription, DNA-templated (GO:0006355);	DNA binding (GO:0003677);DNA binding transcription factor activity (GO:0003700);metal ion binding (GO:0046872);	nucleus (GO:0005634);	Complete proteome;DNA-binding;Metal-binding;Nucleus;Reference proteome;Repeat;Zinc;Zinc-finger.;
gnl|BL_ORD_ID|84343479 KYQ57639.1 hypothetical protein ALC60_03601, partial [Trachymyrmex zeteki]	upregulated	2.929988601		annotation_ENSPB26605	3492	4.26E-15	No_Uniprotmatch	No_ID	No_Description	No_KEGG	No_KEGGKO	No_GO	No_GOCC	No_GOBP	No_GOMF	No_keywords
gnl|BL_ORD_ID|60855729 KMQ92110.1 nanos-like protein 1 protein, partial [Lasius niger]	upregulated	2.927505893	nosl1	annotation_ENSCFLO14286	4873	3.37E-29	No_Uniprotmatch	No_ID	No_Description	No_KEGG	No_KEGGKO	No_GO	No_GOCC	No_GOBP	No_GOMF	No_keywords
gnl|BL_ORD_ID|60852941 KMQ89265.1 hypothetical protein RF55_11120 [Lasius niger]	upregulated	2.922882976		annotation_ENSCFLO21983	6151	9.93E-140	Q91X58	ZFN2B_MOUSE	AN1-type zinc finger protein 2B	mmu:68818	No_KEGGKO	GO:0005783 // GO:0008270 // GO:0006616	SRP-dependent cotranslational protein targeting to membrane, translocation (GO:0006616);	zinc ion binding (GO:0008270);	endoplasmic reticulum (GO:0005783);	3D-structure;Complete proteome;Endoplasmic reticulum;Metal-binding;Phosphoprotein;Reference proteome;Repeat;Zinc;Zinc-finger.;
gnl|BL_ORD_ID|4856539 EFN64424.1 Transducin-like enhancer protein 4 [Camponotus floridanus]	upregulated	2.922772404		annotation_ENSPB10163	6309	2.09E-12	No_Uniprotmatch	No_ID	No_Description	No_KEGG	No_KEGGKO	No_GO	No_GOCC	No_GOBP	No_GOMF	No_keywords
gnl|BL_ORD_ID|55953387 XP_011685133.1 PREDICTED: uncharacterized protein LOC105448326 isoform X1 [Wasmannia auropunctata]	downregulated	2.922712176		annotation_ENSLH11570	2239	3.68E-75	No_Uniprotmatch	No_ID	No_Description	No_KEGG	No_KEGGKO	No_GO	No_GOCC	No_GOBP	No_GOMF	No_keywords
gnl|BL_ORD_ID|60852892 KMQ89215.1 ankyrin repeat domain-containing protein 29-like protein, partial [Lasius niger]	upregulated	2.921410588		annotation_ENSSI2.2.0_07592	4500	4.75E-14	No_Uniprotmatch	No_ID	No_Description	No_KEGG	No_KEGGKO	No_GO	No_GOCC	No_GOBP	No_GOMF	No_keywords
gnl|BL_ORD_ID|60855154 KMQ91529.1 putative kinase-like protein [Lasius niger]	downregulated	2.92016216		annotation_ENSCFLO13365	7503	0	No_Uniprotmatch	No_ID	No_Description	No_KEGG	No_KEGGKO	No_GO	No_GOCC	No_GOBP	No_GOMF	No_keywords
gnl|BL_ORD_ID|60857388 KMQ93812.1 hypothetical protein RF55_6064 [Lasius niger]	downregulated	2.911560615		annotation_ENSCFLO17139	1261	0	Q868N5	VIT_APIME	Vitellogenin	ame:406088	No_KEGGKO	GO:0005576 // GO:0005319 // GO:0045735	No_GOBP	lipid transporter activity (GO:0005319);nutrient reservoir activity (GO:0045735);	extracellular region (GO:0005576);	3D-structure;Complete proteome;Disulfide bond;Glycoprotein;Reference proteome;Secreted;Signal;Storage protein.;
gnl|BL_ORD_ID|83647144 KYN31894.1 hypothetical protein ALC56_14033 [Trachymyrmex septentrionalis]	downregulated	2.910819442		annotation_ENSAECH26247	1678	9.71E-53	No_Uniprotmatch	No_ID	No_Description	No_KEGG	No_KEGGKO	No_GO	No_GOCC	No_GOBP	No_GOMF	No_keywords
gnl|BL_ORD_ID|60858963 KMQ95410.1 mannosyl-oligosaccharide -alpha-mannosidase ia [Lasius niger]	upregulated	2.906938722	Man1a2	annotation_ENSCFLO18984	4793	3.47E-79	O60476	MA1A2_HUMAN	Mannosyl-oligosaccharide 1,2-alpha-mannosidase IB	hsa:10905	K01230	GO:0005783 // GO:0070062 // GO:0005794 // GO:0000139 // GO:0016021 // GO:0016020 // GO:0005509 // GO:0004571 // GO:1904381 // GO:0048286 // GO:0006491 // GO:0006486 // GO:0007585	Golgi apparatus mannose trimming (GO:1904381);lung alveolus development (GO:0048286);N-glycan processing (GO:0006491);protein glycosylation (GO:0006486);respiratory gaseous exchange (GO:0007585);	calcium ion binding (GO:0005509);mannosyl-oligosaccharide 1,2-alpha-mannosidase activity (GO:0004571);	endoplasmic reticulum (GO:0005783);extracellular exosome (GO:0070062);Golgi apparatus (GO:0005794);Golgi membrane (GO:0000139);integral component of membrane (GO:0016021);membrane (GO:0016020);	Acetylation;Calcium;Complete proteome;Disulfide bond;Glycoprotein;Glycosidase;Golgi apparatus;Hydrolase;Membrane;Metal-binding;Reference proteome;Signal-anchor;Transmembrane;Transmembrane helix.;
gnl|BL_ORD_ID|4857670 EFN65558.1 Histidine decarboxylase [Camponotus floridanus]	upregulated	2.906360612	Hdc	annotation_ENSCFLO20066	3587	0	Q95ZS2	TDC1_CAEEL	Tyrosine decarboxylase {ECO:0000312|WormBase:K01C8.3b}	cel:CELE_K01C8.3	K01593	GO:0030424 // GO:0005737 // GO:0043025 // GO:0043204 // GO:0030170 // GO:0004837 // GO:0006520 // GO:0006589	cellular amino acid metabolic process (GO:0006520);octopamine biosynthetic process (GO:0006589);	pyridoxal phosphate binding (GO:0030170);tyrosine decarboxylase activity (GO:0004837);	axon (GO:0030424);cytoplasm (GO:0005737);neuronal cell body (GO:0043025);perikaryon (GO:0043204);	Alternative splicing;Cell projection;Coiled coil;Complete proteome;Cytoplasm;Decarboxylase;Lyase;Pyridoxal phosphate;Reference proteome.;
gnl|BL_ORD_ID|52330692 XP_011256896.1 PREDICTED: zinc finger protein 333-like [Camponotus floridanus]	downregulated	2.905546074		annotation_ENSCFLO13324	4917	2.88E-52	Q7KQZ4	LOLA3_DROME	Longitudinals lacking protein, isoforms A/B/D/L	No_KEGG	No_KEGGKO	GO:0005654 // GO:0005634 // GO:0003677 // GO:0003700 // GO:0046872 // GO:0019730 // GO:0007411 // GO:0016199 // GO:0007409 // GO:0048813 // GO:0008406 // GO:0002121 // GO:0035167 // GO:0007526 // GO:0045476 // GO:0045893 // GO:0007464 // GO:0045467 // GO:0010906 // GO:0044719 // GO:0006355 // GO:0006351	antimicrobial humoral response (GO:0019730);axon guidance (GO:0007411);axon midline choice point recognition (GO:0016199);axonogenesis (GO:0007409);dendrite morphogenesis (GO:0048813);gonad development (GO:0008406);inter-male aggressive behavior (GO:0002121);larval lymph gland hemopoiesis (GO:0035167);larval somatic muscle development (GO:0007526);nurse cell apoptotic process (GO:0045476);positiv…	DNA binding (GO:0003677);DNA binding transcription factor activity (GO:0003700);metal ion binding (GO:0046872);	nucleoplasm (GO:0005654);nucleus (GO:0005634);	Alternative splicing;Complete proteome;Developmental protein;Differentiation;DNA-binding;Metal-binding;Neurogenesis;Nucleus;Reference proteome;Repeat;Transcription;Transcription regulation;Zinc;Zinc-finger.;
gnl|BL_ORD_ID|4854134 EFN62000.1 G2/mitotic-specific cyclin-B [Camponotus floridanus]	upregulated	2.903333311	CycB	annotation_ENSCFLO18468	2503	0	P24862	CCNB_PATVU	G2/mitotic-specific cyclin-B	No_KEGG	No_KEGGKO	GO:0005634 // GO:0007049 // GO:0051301	cell cycle (GO:0007049);cell division (GO:0051301);	No_GOMF	nucleus (GO:0005634);	Cell cycle;Cell division;Cyclin;Mitosis.;
gnl|BL_ORD_ID|30250404 EZA55309.1 Tensin [Cerapachys biroi]	upregulated	2.89793452	Pten	annotation_ENSCFLO19701	8400	1.24E-22	Q5SSZ5	TENS3_MOUSE	Tensin-3	mmu:319939	K18080	GO:0005829 // GO:0005925 // GO:0016477 // GO:0048286 // GO:0008284	cell migration (GO:0016477);lung alveolus development (GO:0048286);positive regulation of cell proliferation (GO:0008284);	No_GOMF	cytosol (GO:0005829);focal adhesion (GO:0005925);	Alternative splicing;Cell junction;Complete proteome;Phosphoprotein;Reference proteome;SH2 domain.;
gnl|BL_ORD_ID|60862388 KMR02565.1 hypothetical protein RF55_849 [Lasius niger]	upregulated	2.890302399		annotation_ENSCFLO19527	1619	1.72E-88	No_Uniprotmatch	No_ID	No_Description	No_KEGG	No_KEGGKO	No_GO	No_GOCC	No_GOBP	No_GOMF	No_keywords
No_sig_nr_hit 154	upregulated	2.887896902		annotation_ENSAECH10828	3183	No_evalue	No_Uniprotmatch	No_ID	No_Description	No_KEGG	No_KEGGKO	No_GO	No_GOCC	No_GOBP	No_GOMF	No_keywords
gnl|BL_ORD_ID|60863115 KMR05264.1 ribonucleases p mrp protein subunit pop1 [Lasius niger]	upregulated	2.886149966	Pop1	annotation_ENSCFLO16729	5741	3.94E-177	Q99575	POP1_HUMAN	Ribonucleases P/MRP protein subunit POP1	hsa:10940	K01164	GO:0005615 // GO:0005794 // GO:0043231 // GO:0005739 // GO:0030681 // GO:0005655 // GO:0005730 // GO:0005654 // GO:0000172 // GO:0000171 // GO:0004526 // GO:0003723 // GO:0001682 // GO:0016078 // GO:0008033	tRNA 5'-leader removal (GO:0001682);tRNA catabolic process (GO:0016078);tRNA processing (GO:0008033);	ribonuclease MRP activity (GO:0000171);ribonuclease P activity (GO:0004526);RNA binding (GO:0003723);	extracellular space (GO:0005615);Golgi apparatus (GO:0005794);intracellular membrane-bounded organelle (GO:0043231);mitochondrion (GO:0005739);multimeric ribonuclease P complex (GO:0030681);nucleolar ribonuclease P complex (GO:0005655);nucleolus (GO:0005730);nucleoplasm (GO:0005654);ribonuclease MRP complex (GO:0000172);	Complete proteome;Disease mutation;Dwarfism;Hydrolase;Nucleus;Phosphoprotein;Polymorphism;Reference proteome;tRNA processing.;
gnl|BL_ORD_ID|52331327 XP_011257974.1 PREDICTED: uncharacterized protein LOC105252342 [Camponotus floridanus]	upregulated	2.882307879		annotation_ENSCFLO12725	6635	0	No_Uniprotmatch	No_ID	No_Description	No_KEGG	No_KEGGKO	No_GO	No_GOCC	No_GOBP	No_GOMF	No_keywords
gnl|BL_ORD_ID|56290373 XP_011882297.1 PREDICTED: longitudinals lacking protein, isoform G-like [Vollenhovia emeryi]	downregulated	2.877167917	lola	annotation_ENSCFLO13323	8565	9.39E-58	Q7KQZ4	LOLA3_DROME	Longitudinals lacking protein, isoforms A/B/D/L	No_KEGG	No_KEGGKO	GO:0005654 // GO:0005634 // GO:0003677 // GO:0003700 // GO:0046872 // GO:0019730 // GO:0007411 // GO:0016199 // GO:0007409 // GO:0048813 // GO:0008406 // GO:0002121 // GO:0035167 // GO:0007526 // GO:0045476 // GO:0045893 // GO:0007464 // GO:0045467 // GO:0010906 // GO:0044719 // GO:0006355 // GO:0006351	antimicrobial humoral response (GO:0019730);axon guidance (GO:0007411);axon midline choice point recognition (GO:0016199);axonogenesis (GO:0007409);dendrite morphogenesis (GO:0048813);gonad development (GO:0008406);inter-male aggressive behavior (GO:0002121);larval lymph gland hemopoiesis (GO:0035167);larval somatic muscle development (GO:0007526);nurse cell apoptotic process (GO:0045476);positiv…	DNA binding (GO:0003677);DNA binding transcription factor activity (GO:0003700);metal ion binding (GO:0046872);	nucleoplasm (GO:0005654);nucleus (GO:0005634);	Alternative splicing;Complete proteome;Developmental protein;Differentiation;DNA-binding;Metal-binding;Neurogenesis;Nucleus;Reference proteome;Repeat;Transcription;Transcription regulation;Zinc;Zinc-finger.;
gnl|BL_ORD_ID|60855988 KMQ92371.1 maltase 1 [Lasius niger]	downregulated	2.876768305	Mal-B2	annotation_ENSCFLO23600	4638	0	Q17058	MAL1_APIME	Alpha-glucosidase	ame:406131	K01187	GO:0004558 // GO:0032450	No_GOBP	alpha-1,4-glucosidase activity (GO:0004558);maltose alpha-glucosidase activity (GO:0032450);	No_GOCC	Complete proteome;Direct protein sequencing;Glycoprotein;Glycosidase;Hydrolase;Reference proteome;Signal.;
gnl|BL_ORD_ID|4854115 XP_011265594.1 PREDICTED: nuclear pore membrane glycoprotein 210 [Camponotus floridanus] EFN61981.1 Nuclear pore membrane glycoprotein 210 [Camponotus floridanus]	upregulated	2.87396986	Gp210	annotation_ENSCFLO18424	7616	0	P11654	PO210_RAT	Nuclear pore membrane glycoprotein 210	rno:58958	K14314	GO:0005789 // GO:0016021 // GO:0016020 // GO:0005635 // GO:0031965 // GO:0005643 // GO:0046983 // GO:0017056 // GO:0051028 // GO:0015031	mRNA transport (GO:0051028);protein transport (GO:0015031);	protein dimerization activity (GO:0046983);structural constituent of nuclear pore (GO:0017056);	endoplasmic reticulum membrane (GO:0005789);integral component of membrane (GO:0016021);membrane (GO:0016020);nuclear envelope (GO:0005635);nuclear membrane (GO:0031965);nuclear pore (GO:0005643);	Complete proteome;Direct protein sequencing;Endoplasmic reticulum;Glycoprotein;Membrane;mRNA transport;Nuclear pore complex;Nucleus;Phosphoprotein;Protein transport;Reference proteome;Signal;Translocation;Transmembrane;Transmembrane helix;Transport.;
gnl|BL_ORD_ID|83630222 KYN13987.1 hypothetical protein ALC57_13817, partial [Trachymyrmex cornetzi]	upregulated	2.872042852		annotation_ENSCFLO24458	741	1.01E-52	No_Uniprotmatch	No_ID	No_Description	No_KEGG	No_KEGGKO	No_GO	No_GOCC	No_GOBP	No_GOMF	No_keywords
gnl|BL_ORD_ID|60853057 KMQ89384.1 brisc and brca1-a complex member 1-like protein [Lasius niger]	upregulated	2.865783351	BABAM1	annotation_ENSCFLO21806	3435	0	Q6AXK4	BABA1_DANRE	BRISC and BRCA1-A complex member 1	dre:445296	K20776	GO:0070531 // GO:0070552 // GO:0005737 // GO:0005634 // GO:0007049 // GO:0051301 // GO:0016569 // GO:0006302 // GO:0045739 // GO:0070536 // GO:0010212 // GO:0072425	cell cycle (GO:0007049);cell division (GO:0051301);covalent chromatin modification (GO:0016569);double-strand break repair (GO:0006302);positive regulation of DNA repair (GO:0045739);protein K63-linked deubiquitination (GO:0070536);response to ionizing radiation (GO:0010212);signal transduction involved in G2 DNA damage checkpoint (GO:0072425);	No_GOMF	BRCA1-A complex (GO:0070531);BRISC complex (GO:0070552);cytoplasm (GO:0005737);nucleus (GO:0005634);	Cell cycle;Cell division;Chromatin regulator;Complete proteome;Cytoplasm;DNA damage;DNA repair;Mitosis;Nucleus;Reference proteome;Ubl conjugation pathway.;
No_sig_nr_hit 986	upregulated	2.855189001		annotation_ENSLH24175	5747	No_evalue	No_Uniprotmatch	No_ID	No_Description	No_KEGG	No_KEGGKO	No_GO	No_GOCC	No_GOBP	No_GOMF	No_keywords
No_sig_nr_hit 1088	upregulated	2.855074056		annotation_ENSPB17283	708	No_evalue	No_Uniprotmatch	No_ID	No_Description	No_KEGG	No_KEGGKO	No_GO	No_GOCC	No_GOBP	No_GOMF	No_keywords
gnl|BL_ORD_ID|57734760 XP_012225590.1 PREDICTED: regulating synaptic membrane exocytosis protein 1 isoform X4 [Linepithema humile]	upregulated	2.852545558	Rim	annotation_ENSACEP13424	1935	3.13E-16	Q22366	RIM_CAEEL	Rab-3-interacting molecule unc-10	cel:CELE_T10A3.1	K15297	GO:0030424 // GO:0030054 // GO:0005622 // GO:0048786 // GO:0045202 // GO:0046872 // GO:0008022 // GO:0017137 // GO:0030421 // GO:0006886 // GO:0040011 // GO:0007626 // GO:0007617 // GO:0040018 // GO:0050806 // GO:0032224 // GO:0008104 // GO:0043051 // GO:0007271 // GO:0016082	defecation (GO:0030421);intracellular protein transport (GO:0006886);locomotion (GO:0040011);locomotory behavior (GO:0007626);mating behavior (GO:0007617);positive regulation of multicellular organism growth (GO:0040018);positive regulation of synaptic transmission (GO:0050806);positive regulation of synaptic transmission, cholinergic (GO:0032224);protein localization (GO:0008104);regulation of p…	metal ion binding (GO:0046872);protein C-terminus binding (GO:0008022);Rab GTPase binding (GO:0017137);	axon (GO:0030424);cell junction (GO:0030054);intracellular (GO:0005622);presynaptic active zone (GO:0048786);synapse (GO:0045202);	Alternative splicing;Cell junction;Complete proteome;Exocytosis;Metal-binding;Reference proteome;Repeat;Synapse;Zinc;Zinc-finger.;
gnl|BL_ORD_ID|53536169 XP_011343724.1 PREDICTED: protein-like isoform X5 [Cerapachys biroi]	downregulated	2.849403533	lov	annotation_ENSPB21262	1226	4.58E-44	No_Uniprotmatch	No_ID	No_Description	No_KEGG	No_KEGGKO	No_GO	No_GOCC	No_GOBP	No_GOMF	No_keywords
gnl|BL_ORD_ID|60848956 KMQ85185.1 proto-oncogene tyrosine-protein kinase ros [Lasius niger]	downregulated	2.844589475	ros	annotation_ENSCFLO15914	2152	5.14E-93	P20806	7LESS_DROVI	Protein sevenless	No_KEGG	No_KEGGKO	GO:0016021 // GO:0005886 // GO:0005524 // GO:0004714 // GO:0007169 // GO:0007601	transmembrane receptor protein tyrosine kinase signaling pathway (GO:0007169);visual perception (GO:0007601);	ATP binding (GO:0005524);transmembrane receptor protein tyrosine kinase activity (GO:0004714);	integral component of membrane (GO:0016021);plasma membrane (GO:0005886);	ATP-binding;Cell membrane;Glycoprotein;Kinase;Membrane;Nucleotide-binding;Phosphoprotein;Receptor;Repeat;Sensory transduction;Transferase;Transmembrane;Transmembrane helix;Tyrosine-protein kinase;Vision.;
gnl|BL_ORD_ID|60858017 KMQ94447.1 facilitated trehalose transporter tret1-like protein [Lasius niger]	downregulated	2.842907306	Tret1-1	annotation_ENSCFLO13222	3227	9.34E-115	B0WC46	TRET1_CULQU	Facilitated trehalose transporter Tret1 {ECO:0000250|UniProtKB:Q7PIR5}	cqu:CpipJ_CPIJ004516	K14258	GO:0016021 // GO:0005886 // GO:0015574 // GO:0015771	trehalose transport (GO:0015771);	trehalose transmembrane transporter activity (GO:0015574);	integral component of membrane (GO:0016021);plasma membrane (GO:0005886);	Cell membrane;Complete proteome;Glycoprotein;Membrane;Reference proteome;Sugar transport;Transmembrane;Transmembrane helix;Transport.;
gnl|BL_ORD_ID|83646034 KYN30739.1 hypothetical protein ALC56_14983 [Trachymyrmex septentrionalis]	downregulated	2.839933124		annotation_ENSCFLO11404	1007	0	No_Uniprotmatch	No_ID	No_Description	No_KEGG	No_KEGGKO	No_GO	No_GOCC	No_GOBP	No_GOMF	No_keywords
gnl|BL_ORD_ID|4865562 EFN73512.1 hypothetical protein EAG_09530 [Camponotus floridanus]	upregulated	2.837256047		annotation_ENSCFLO19553	3932	2.40E-22	No_Uniprotmatch	No_ID	No_Description	No_KEGG	No_KEGGKO	No_GO	No_GOCC	No_GOBP	No_GOMF	No_keywords
gnl|BL_ORD_ID|60860184 KMQ96654.1 wd repeat-containing protein 67-like protein [Lasius niger]	upregulated	2.833732169	wdr67	annotation_ENSCFLO23401	4717	0	Q96DN5	TBC31_HUMAN	TBC1 domain family member 31	hsa:93594	No_KEGGKO	GO:0005813	No_GOBP	No_GOMF	centrosome (GO:0005813);	Alternative splicing;Coiled coil;Complete proteome;Polymorphism;Reference proteome;Repeat;WD repeat.;
No_sig_nr_hit 1296	downregulated	2.830052722		annotation_ENSSI2.2.0_13474	1622	No_evalue	No_Uniprotmatch	No_ID	No_Description	No_KEGG	No_KEGGKO	No_GO	No_GOCC	No_GOBP	No_GOMF	No_keywords
gnl|BL_ORD_ID|60862743 KMR04725.1 sh3 domain-containing ring finger protein 3 [Lasius niger]	upregulated	2.829378845	POSH	annotation_ENSCFLO15746	1671	0	Q28E95	SH3R1_XENTR	E3 ubiquitin-protein ligase SH3RF1	xtr:548727	K12171	GO:0005794 // GO:0030027 // GO:0048471 // GO:0046872 // GO:0016740 // GO:0006915 // GO:0016567 // GO:0046328	apoptotic process (GO:0006915);protein ubiquitination (GO:0016567);regulation of JNK cascade (GO:0046328);	metal ion binding (GO:0046872);transferase activity (GO:0016740);	Golgi apparatus (GO:0005794);lamellipodium (GO:0030027);perinuclear region of cytoplasm (GO:0048471);	Cell projection;Complete proteome;Cytoplasm;Golgi apparatus;Metal-binding;Reference proteome;Repeat;SH3 domain;Transferase;Ubl conjugation;Ubl conjugation pathway;Zinc;Zinc-finger.;
gnl|BL_ORD_ID|52334037 XP_011262893.1 PREDICTED: S-phase kinase-associated protein 1 isoform X1 [Camponotus floridanus]	upregulated	2.823454693	SKP1	annotation_ENSCFLO15496	2935	4.91E-72	Q71U00	SKP1_XENLA	S-phase kinase-associated protein 1	xla:380538	K03094	GO:0031467 // GO:0019005 // GO:0016567 // GO:0006511	protein ubiquitination (GO:0016567);ubiquitin-dependent protein catabolic process (GO:0006511);	No_GOMF	Cul7-RING ubiquitin ligase complex (GO:0031467);SCF ubiquitin ligase complex (GO:0019005);	Ubl conjugation pathway.;
gnl|BL_ORD_ID|52328943 XP_011253704.1 PREDICTED: sodium/calcium exchanger 2 isoform X2 [Camponotus floridanus]	upregulated	2.821587462	Calx	annotation_ENSCFLO16478	4451	0	S4R2P9	NAC3_MOUSE	Sodium/calcium exchanger 3	mmu:110893	K05849	GO:0030054 // GO:0043197 // GO:0005789 // GO:0005887 // GO:0031226 // GO:0005874 // GO:0005741 // GO:0031594 // GO:0043204 // GO:0048471 // GO:0042383 // GO:0016528 // GO:0015368 // GO:0005432 // GO:0005516 // GO:0099580 // GO:0046872 // GO:1990034 // GO:0098703 // GO:0070588 // GO:0007154 // GO:0006874 // GO:0071320 // GO:0071456 // GO:0002244 // GO:0007612 // GO:0060291 // GO:0007613 // GO:0030…	calcium ion export across plasma membrane (GO:1990034);calcium ion import across plasma membrane (GO:0098703);calcium ion transmembrane transport (GO:0070588);cell communication (GO:0007154);cellular calcium ion homeostasis (GO:0006874);cellular response to cAMP (GO:0071320);cellular response to hypoxia (GO:0071456);hematopoietic progenitor cell differentiation (GO:0002244);learning (GO:0007612);…	calcium (GO:0015368);calcium (GO:0005432);calmodulin binding (GO:0005516);ion antiporter activity involved in regulation of postsynaptic membrane potential (GO:0099580);metal ion binding (GO:0046872);	cell junction (GO:0030054);dendritic spine (GO:0043197);endoplasmic reticulum membrane (GO:0005789);integral component of plasma membrane (GO:0005887);intrinsic component of plasma membrane (GO:0031226);microtubule (GO:0005874);mitochondrial outer membrane (GO:0005741);neuromuscular junction (GO:0031594);perikaryon (GO:0043204);perinuclear region of cytoplasm (GO:0048471);sarcolemma (GO:0042383);…	3D-structure;Alternative splicing;Antiport;Calcium;Calcium transport;Calmodulin-binding;Cell junction;Cell membrane;Cell projection;Complete proteome;Cytoplasm;Endoplasmic reticulum;Glycoprotein;Ion transport;Membrane;Metal-binding;Mitochondrion;Mitochondrion outer membrane;Reference proteome;Repeat;Signal;Sodium;Sodium transport;Transmembrane;Transmembrane helix;Transport.;
gnl|BL_ORD_ID|60858883 KMQ95325.1 muscle segmentation homeobox, partial [Lasius niger]	upregulated	2.818302359	Dr	annotation_ENSCFLO21156	7799	1.02E-135	Q03372	HMSH_DROME	Muscle segmentation homeobox	dme:Dmel_CG1897	K09341	GO:0005634 // GO:0043565 // GO:0007420 // GO:0007417 // GO:0009953 // GO:0007450 // GO:0007398 // GO:0021782 // GO:0007485 // GO:0007476 // GO:0007517 // GO:0010629 // GO:0007400 // GO:0007389 // GO:0042659 // GO:0010906 // GO:0006355 // GO:0007419 // GO:0035309 // GO:0035222	brain development (GO:0007420);central nervous system development (GO:0007417);dorsal/ventral pattern formation (GO:0009953);dorsal/ventral pattern formation, imaginal disc (GO:0007450);ectoderm development (GO:0007398);glial cell development (GO:0021782);imaginal disc-derived male genitalia development (GO:0007485);imaginal disc-derived wing morphogenesis (GO:0007476);muscle organ development (G…	sequence-specific DNA binding (GO:0043565);	nucleus (GO:0005634);	Complete proteome;Developmental protein;DNA-binding;Homeobox;Nucleus;Reference proteome.;
gnl|BL_ORD_ID|83631782 KYN15583.1 hypothetical protein ALC57_12189 [Trachymyrmex cornetzi]	downregulated	2.812038633		annotation_ENSCFLO14872	2189	0	No_Uniprotmatch	No_ID	No_Description	No_KEGG	No_KEGGKO	No_GO	No_GOCC	No_GOBP	No_GOMF	No_keywords
No_sig_nr_hit 367	upregulated	2.810909057		annotation_ENSCFLO10422	3719	No_evalue	No_Uniprotmatch	No_ID	No_Description	No_KEGG	No_KEGGKO	No_GO	No_GOCC	No_GOBP	No_GOMF	No_keywords
No_sig_nr_hit 211	upregulated	2.809990282		annotation_ENSAECH15038	5408	No_evalue	No_Uniprotmatch	No_ID	No_Description	No_KEGG	No_KEGGKO	No_GO	No_GOCC	No_GOBP	No_GOMF	No_keywords
gnl|BL_ORD_ID|59134039 XP_012524225.1 PREDICTED: uncharacterized protein LOC105829723 [Monomorium pharaonis]	downregulated	2.809871435		annotation_ENSCFLO20295	4711	8.05E-105	No_Uniprotmatch	No_ID	No_Description	No_KEGG	No_KEGGKO	No_GO	No_GOCC	No_GOBP	No_GOMF	No_keywords
No_sig_nr_hit 39	upregulated	2.809745072		annotation_ENSACEP16883	1985	No_evalue	No_Uniprotmatch	No_ID	No_Description	No_KEGG	No_KEGGKO	No_GO	No_GOCC	No_GOBP	No_GOMF	No_keywords
gnl|BL_ORD_ID|56267388 XP_011866377.1 PREDICTED: cytochrome P450 6k1-like [Vollenhovia emeryi] XP_011866378.1 PREDICTED: cytochrome P450 6k1-like [Vollenhovia emeryi]	downregulated	2.806466604	Cyp6k1	annotation_ENSCFLO14831	3043	0	Q964R0	CP6K1_BLAGE	Cytochrome P450 6k1	No_KEGG	No_KEGGKO	GO:0005789 // GO:0031090 // GO:0020037 // GO:0005506 // GO:0004497 // GO:0016705	No_GOBP	heme binding (GO:0020037);iron ion binding (GO:0005506);monooxygenase activity (GO:0004497);oxidoreductase activity, acting on paired donors, with incorporation or reduction of molecular oxygen (GO:0016705);	endoplasmic reticulum membrane (GO:0005789);organelle membrane (GO:0031090);	Endoplasmic reticulum;Heme;Iron;Membrane;Metal-binding;Microsome;Monooxygenase;Oxidoreductase.;
No_sig_nr_hit 1277	upregulated	2.804228458		annotation_ENSSI2.2.0_09773	1910	No_evalue	No_Uniprotmatch	No_ID	No_Description	No_KEGG	No_KEGGKO	No_GO	No_GOCC	No_GOBP	No_GOMF	No_keywords
gnl|BL_ORD_ID|83605620 KYM86591.1 hypothetical protein ALC53_04052 [Atta colombica]	upregulated	2.795648683		annotation_ENSLH25006	3016	5.94E-09	No_Uniprotmatch	No_ID	No_Description	No_KEGG	No_KEGGKO	No_GO	No_GOCC	No_GOBP	No_GOMF	No_keywords
gnl|BL_ORD_ID|60848254 KMQ84471.1 hira-interacting protein 3 [Lasius niger]	upregulated	2.791040285	Hira	annotation_ENSCFLO18864	3807	5.28E-94	Q8BLH7	HIRP3_MOUSE	HIRA-interacting protein 3	mmu:233876	No_KEGGKO	GO:0005730 // GO:0005634	No_GOBP	No_GOMF	nucleolus (GO:0005730);nucleus (GO:0005634);	Complete proteome;Nucleus;Phosphoprotein;Reference proteome.;
gnl|BL_ORD_ID|83658008 KYN43069.1 putative glutathione peroxidase 2 [Trachymyrmex septentrionalis]	upregulated	2.789837663	GstS1	annotation_ENSPB21748	972	5.71E-06	No_Uniprotmatch	No_ID	No_Description	No_KEGG	No_KEGGKO	No_GO	No_GOCC	No_GOBP	No_GOMF	No_keywords
gnl|BL_ORD_ID|56266876 XP_011865678.1 PREDICTED: transmembrane channel-like protein 3 [Vollenhovia emeryi]	downregulated	2.785726538	Tmc	annotation_ENSCFLO19811	864	4.39E-73	Q8TDI8	TMC1_HUMAN	Transmembrane channel-like protein 1	hsa:117531	K21988	GO:0009897 // GO:0016021 // GO:0032426 // GO:0005245 // GO:0060117 // GO:0050910 // GO:1903169 // GO:0060005	auditory receptor cell development (GO:0060117);detection of mechanical stimulus involved in sensory perception of sound (GO:0050910);regulation of calcium ion transmembrane transport (GO:1903169);vestibular reflex (GO:0060005);	voltage-gated calcium channel activity (GO:0005245);	external side of plasma membrane (GO:0009897);integral component of membrane (GO:0016021);stereocilium tip (GO:0032426);	Cell membrane;Complete proteome;Deafness;Disease mutation;Hearing;Ion channel;Ion transport;Membrane;Non-syndromic deafness;Polymorphism;Reference proteome;Transmembrane;Transmembrane helix;Transport.;
gnl|BL_ORD_ID|52330711 XP_011256920.1 PREDICTED: uncharacterized protein LOC105251666 [Camponotus floridanus]	upregulated	2.779997765		annotation_ENSPB16258	4842	0	No_Uniprotmatch	No_ID	No_Description	No_KEGG	No_KEGGKO	No_GO	No_GOCC	No_GOBP	No_GOMF	No_keywords
gnl|BL_ORD_ID|60858804 KMQ95246.1 protein enl [Lasius niger]	upregulated	2.778916668	ear	annotation_ENSCFLO18222	3874	7.93E-121	Q03111	ENL_HUMAN	Protein ENL	hsa:4298	K15187	GO:0005829 // GO:0001650 // GO:0005654 // GO:0005634 // GO:0008023 // GO:0003677 // GO:0006469 // GO:0006355 // GO:0006368 // GO:0006366	negative regulation of protein kinase activity (GO:0006469);regulation of transcription, DNA-templated (GO:0006355);transcription elongation from RNA polymerase II promoter (GO:0006368);transcription from RNA polymerase II promoter (GO:0006366);	DNA binding (GO:0003677);	cytosol (GO:0005829);fibrillar center (GO:0001650);nucleoplasm (GO:0005654);nucleus (GO:0005634);transcription elongation factor complex (GO:0008023);	3D-structure;Acetylation;Activator;Chromosomal rearrangement;Complete proteome;Isopeptide bond;Nucleus;Phosphoprotein;Proto-oncogene;Reference proteome;Transcription;Transcription regulation;Ubl conjugation.;
gnl|BL_ORD_ID|6871589 EGI59118.1 Orphan sodium- and chloride-dependent neurotransmitter transporter NTT4 [Acromyrmex echinatior]	upregulated	2.769438543	Slc6a15	annotation_ENSCFLO23425	2796	1.11E-08	P31662	S6A17_RAT	Sodium-dependent neutral amino acid transporter SLC6A17	rno:613226	K05048	GO:0030054 // GO:0005887 // GO:0008021 // GO:0030672 // GO:0015171 // GO:0005328 // GO:0032328 // GO:0007420 // GO:0015816 // GO:0015820 // GO:0015804 // GO:0015824	alanine transport (GO:0032328);brain development (GO:0007420);glycine transport (GO:0015816);leucine transport (GO:0015820);neutral amino acid transport (GO:0015804);proline transport (GO:0015824);	amino acid transmembrane transporter activity (GO:0015171);neurotransmitter (GO:0005328);	cell junction (GO:0030054);integral component of plasma membrane (GO:0005887);synaptic vesicle (GO:0008021);synaptic vesicle membrane (GO:0030672);	Cell junction;Complete proteome;Cytoplasmic vesicle;Glycoprotein;Membrane;Neurotransmitter transport;Phosphoprotein;Reference proteome;Symport;Synapse;Transmembrane;Transmembrane helix;Transport.;
No_sig_nr_hit 1065	upregulated	2.758008234		annotation_ENSPB15641	3520	No_evalue	No_Uniprotmatch	No_ID	No_Description	No_KEGG	No_KEGGKO	No_GO	No_GOCC	No_GOBP	No_GOMF	No_keywords
gnl|BL_ORD_ID|6872564 EGI60100.1 hypothetical protein G5I_11734 [Acromyrmex echinatior]	upregulated	2.755155163		annotation_ENSCFLO25946	5731	1.72E-29	No_Uniprotmatch	No_ID	No_Description	No_KEGG	No_KEGGKO	No_GO	No_GOCC	No_GOBP	No_GOMF	No_keywords
gnl|BL_ORD_ID|65113024 KOC69547.1 Transducin-like enhancer protein 3 [Habropoda laboriosa]	upregulated	2.748819563	TLE3	annotation_ENSCobs_09417	6761	7.93E-06	No_Uniprotmatch	No_ID	No_Description	No_KEGG	No_KEGGKO	No_GO	No_GOCC	No_GOBP	No_GOMF	No_keywords
No_sig_nr_hit 482	upregulated	2.747939733		annotation_ENSCFLO17393	1530	No_evalue	No_Uniprotmatch	No_ID	No_Description	No_KEGG	No_KEGGKO	No_GO	No_GOCC	No_GOBP	No_GOMF	No_keywords
gnl|BL_ORD_ID|60857350 KMQ93772.1 putative zinc finger protein 729 [Lasius niger]	downregulated	2.737397644	Tret1-1	annotation_ENSCFLO24454	5776	0	B0WC46	TRET1_CULQU	Facilitated trehalose transporter Tret1 {ECO:0000250|UniProtKB:Q7PIR5}	cqu:CpipJ_CPIJ004516	K14258	GO:0016021 // GO:0005886 // GO:0015574 // GO:0015771	trehalose transport (GO:0015771);	trehalose transmembrane transporter activity (GO:0015574);	integral component of membrane (GO:0016021);plasma membrane (GO:0005886);	Cell membrane;Complete proteome;Glycoprotein;Membrane;Reference proteome;Sugar transport;Transmembrane;Transmembrane helix;Transport.;
gnl|BL_ORD_ID|52331234 XP_011257836.1 PREDICTED: protein Cep78 homolog isoform X1 [Camponotus floridanus]	upregulated	2.729715934	CG7886	annotation_ENSCFLO14241	3505	7.15E-150	Q9VFH6	CEP78_DROME	Protein Cep78 homolog	dme:Dmel_CG7886	K16765	GO:0005814 // GO:0005813 // GO:0036064 // GO:0044782	cilium organization (GO:0044782);	No_GOMF	centriole (GO:0005814);centrosome (GO:0005813);ciliary basal body (GO:0036064);	Cell projection;Cilium;Cilium biogenesis/degradation;Complete proteome;Cytoplasm;Cytoskeleton;Reference proteome.;
gnl|BL_ORD_ID|60860802 KMQ97280.1 longitudinals lacking isoforms a b d l [Lasius niger]	downregulated	2.7253628	lola	annotation_ENSCFLO13326	3571	3.18E-44	Q7KQZ4	LOLA3_DROME	Longitudinals lacking protein, isoforms A/B/D/L	No_KEGG	No_KEGGKO	GO:0005654 // GO:0005634 // GO:0003677 // GO:0003700 // GO:0046872 // GO:0019730 // GO:0007411 // GO:0016199 // GO:0007409 // GO:0048813 // GO:0008406 // GO:0002121 // GO:0035167 // GO:0007526 // GO:0045476 // GO:0045893 // GO:0007464 // GO:0045467 // GO:0010906 // GO:0044719 // GO:0006355 // GO:0006351	antimicrobial humoral response (GO:0019730);axon guidance (GO:0007411);axon midline choice point recognition (GO:0016199);axonogenesis (GO:0007409);dendrite morphogenesis (GO:0048813);gonad development (GO:0008406);inter-male aggressive behavior (GO:0002121);larval lymph gland hemopoiesis (GO:0035167);larval somatic muscle development (GO:0007526);nurse cell apoptotic process (GO:0045476);positiv…	DNA binding (GO:0003677);DNA binding transcription factor activity (GO:0003700);metal ion binding (GO:0046872);	nucleoplasm (GO:0005654);nucleus (GO:0005634);	Alternative splicing;Complete proteome;Developmental protein;Differentiation;DNA-binding;Metal-binding;Neurogenesis;Nucleus;Reference proteome;Repeat;Transcription;Transcription regulation;Zinc;Zinc-finger.;
gnl|BL_ORD_ID|4865000 EFN72940.1 Neurogenic protein big brain [Camponotus floridanus]	upregulated	2.723093612	bib	annotation_ENSCFLO12638	2274	3.55E-56	P23645	BIB_DROME	Neurogenic protein big brain	dme:Dmel_CG4722	No_KEGGKO	GO:0005912 // GO:0031410 // GO:0016021 // GO:0005887 // GO:0005886 // GO:0005261 // GO:0015267 // GO:0098609 // GO:0007398 // GO:0046331 // GO:0007498 // GO:0007399 // GO:0007219 // GO:0030707 // GO:0044719 // GO:0055085	cell-cell adhesion (GO:0098609);ectoderm development (GO:0007398);lateral inhibition (GO:0046331);mesoderm development (GO:0007498);nervous system development (GO:0007399);Notch signaling pathway (GO:0007219);ovarian follicle cell development (GO:0030707);regulation of imaginal disc-derived wing size (GO:0044719);transmembrane transport (GO:0055085);	cation channel activity (GO:0005261);channel activity (GO:0015267);	adherens junction (GO:0005912);cytoplasmic vesicle (GO:0031410);integral component of membrane (GO:0016021);integral component of plasma membrane (GO:0005887);plasma membrane (GO:0005886);	Complete proteome;Developmental protein;Differentiation;Ion channel;Ion transport;Membrane;Neurogenesis;Phosphoprotein;Reference proteome;Repeat;Transmembrane;Transmembrane helix;Transport.;
gnl|BL_ORD_ID|57728152 XP_012216530.1 PREDICTED: laccase-5 [Linepithema humile]	downregulated	2.722014319	lac5	annotation_ENSCFLO13399	5771	0	Q12719	LAC4_TRAVE	Laccase-4	No_KEGG	No_KEGGKO	GO:0005576 // GO:0005507 // GO:0052716 // GO:0046274	lignin catabolic process (GO:0046274);	copper ion binding (GO:0005507);hydroquinone (GO:0052716);	extracellular region (GO:0005576);	Copper;Disulfide bond;Glycoprotein;Lignin degradation;Metal-binding;Oxidoreductase;Repeat;Secreted;Signal.;
No_sig_nr_hit 1215	downregulated	2.720297224		annotation_ENSPB26793	2728	No_evalue	No_Uniprotmatch	No_ID	No_Description	No_KEGG	No_KEGGKO	No_GO	No_GOCC	No_GOBP	No_GOMF	No_keywords
gnl|BL_ORD_ID|6879486 EGI67110.1 hypothetical protein G5I_04266 [Acromyrmex echinatior]	upregulated	2.712084615		annotation_ENSAECH12092	2696	4.95E-13	No_Uniprotmatch	No_ID	No_Description	No_KEGG	No_KEGGKO	No_GO	No_GOCC	No_GOBP	No_GOMF	No_keywords
gnl|BL_ORD_ID|55954394 XP_011686577.1 PREDICTED: longitudinals lacking protein, isoforms A/B/D/L isoform X14 [Wasmannia auropunctata]	downregulated	2.710172136	lola	annotation_ENSCFLO10066	4990	1.65E-36	Q7KQZ4	LOLA3_DROME	Longitudinals lacking protein, isoforms A/B/D/L	No_KEGG	No_KEGGKO	GO:0005654 // GO:0005634 // GO:0003677 // GO:0003700 // GO:0046872 // GO:0019730 // GO:0007411 // GO:0016199 // GO:0007409 // GO:0048813 // GO:0008406 // GO:0002121 // GO:0035167 // GO:0007526 // GO:0045476 // GO:0045893 // GO:0007464 // GO:0045467 // GO:0010906 // GO:0044719 // GO:0006355 // GO:0006351	antimicrobial humoral response (GO:0019730);axon guidance (GO:0007411);axon midline choice point recognition (GO:0016199);axonogenesis (GO:0007409);dendrite morphogenesis (GO:0048813);gonad development (GO:0008406);inter-male aggressive behavior (GO:0002121);larval lymph gland hemopoiesis (GO:0035167);larval somatic muscle development (GO:0007526);nurse cell apoptotic process (GO:0045476);positiv…	DNA binding (GO:0003677);DNA binding transcription factor activity (GO:0003700);metal ion binding (GO:0046872);	nucleoplasm (GO:0005654);nucleus (GO:0005634);	Alternative splicing;Complete proteome;Developmental protein;Differentiation;DNA-binding;Metal-binding;Neurogenesis;Nucleus;Reference proteome;Repeat;Transcription;Transcription regulation;Zinc;Zinc-finger.;
gnl|BL_ORD_ID|4861789 EFN69704.1 hypothetical protein EAG_07607 [Camponotus floridanus]	upregulated	2.705354871		annotation_ENSCFLO10437	7207	7.07E-11	No_Uniprotmatch	No_ID	No_Description	No_KEGG	No_KEGGKO	No_GO	No_GOCC	No_GOBP	No_GOMF	No_keywords
gnl|BL_ORD_ID|4866936 EFN74895.1 hypothetical protein EAG_04117 [Camponotus floridanus]	downregulated	2.701743664		annotation_ENSCFLO15480	1506	4.76E-24	No_Uniprotmatch	No_ID	No_Description	No_KEGG	No_KEGGKO	No_GO	No_GOCC	No_GOBP	No_GOMF	No_keywords
gnl|BL_ORD_ID|4854578 EFN62446.1 Band 4.1-like protein 4A [Camponotus floridanus]	upregulated	2.698556224		annotation_ENSCFLO16055	10732	0	P52963	E41LA_MOUSE	Band 4.1-like protein 4A	mmu:13824	No_KEGGKO	GO:0005737 // GO:0005856 // GO:0008092 // GO:0005200 // GO:0031032	actomyosin structure organization (GO:0031032);	cytoskeletal protein binding (GO:0008092);structural constituent of cytoskeleton (GO:0005200);	cytoplasm (GO:0005737);cytoskeleton (GO:0005856);	Complete proteome;Cytoplasm;Cytoskeleton;Phosphoprotein;Reference proteome.;
gnl|BL_ORD_ID|65111115 KOC67621.1 hypothetical protein WH47_10396, partial [Habropoda laboriosa]	upregulated	2.697390321		annotation_ENSAECH12758	586	5.66E-08	No_Uniprotmatch	No_ID	No_Description	No_KEGG	No_KEGGKO	No_GO	No_GOCC	No_GOBP	No_GOMF	No_keywords
gnl|BL_ORD_ID|55373217 XP_011643498.1 PREDICTED: roundabout homolog 2-like [Pogonomyrmex barbatus]	upregulated	2.683360668	ROBO1	annotation_ENSCFLO11057	2568	2.66E-138	Q9Y6N7	ROBO1_HUMAN	Roundabout homolog 1	hsa:6091	K06753	GO:0030424 // GO:0009986 // GO:0005737 // GO:0005887 // GO:0005886 // GO:0008046 // GO:0042802 // GO:0030275 // GO:0006919 // GO:0007411 // GO:0016199 // GO:0007155 // GO:0002042 // GO:0021836 // GO:0007507 // GO:0007156 // GO:0030336 // GO:0070100 // GO:0033600 // GO:0050925 // GO:0007399 // GO:0050772 // GO:0043406 // GO:0035025 // GO:1900748 // GO:0035385	activation of cysteine-type endopeptidase activity involved in apoptotic process (GO:0006919);axon guidance (GO:0007411);axon midline choice point recognition (GO:0016199);cell adhesion (GO:0007155);cell migration involved in sprouting angiogenesis (GO:0002042);chemorepulsion involved in postnatal olfactory bulb interneuron migration (GO:0021836);heart development (GO:0007507);homophilic cell adh…	axon guidance receptor activity (GO:0008046);identical protein binding (GO:0042802);LRR domain binding (GO:0030275);	axon (GO:0030424);cell surface (GO:0009986);cytoplasm (GO:0005737);integral component of plasma membrane (GO:0005887);plasma membrane (GO:0005886);	3D-structure;Alternative splicing;Cell membrane;Cell projection;Chemotaxis;Complete proteome;Developmental protein;Differentiation;Disulfide bond;Glycoprotein;Immunoglobulin domain;Membrane;Neurogenesis;Phosphoprotein;Polymorphism;Receptor;Reference proteome;Repeat;Signal;Transmembrane;Transmembrane helix;Ubl conjugation.;
No_sig_nr_hit 713	upregulated	2.677733427		annotation_ENSCobs_09163	1836	No_evalue	No_Uniprotmatch	No_ID	No_Description	No_KEGG	No_KEGGKO	No_GO	No_GOCC	No_GOBP	No_GOMF	No_keywords
gnl|BL_ORD_ID|60855626 KMQ92006.1 sugar transporter erd6 [Lasius niger]	upregulated	2.677113943	Tret1-1	annotation_ENSCFLO13033	6988	0	A9ZSY3	TRET1_BOMMO	Facilitated trehalose transporter Tret1 {ECO:0000303|PubMed:20035867}	bmor:100141437	K14258	GO:0016021 // GO:0005886 // GO:0015574 // GO:0015771	trehalose transport (GO:0015771);	trehalose transmembrane transporter activity (GO:0015574);	integral component of membrane (GO:0016021);plasma membrane (GO:0005886);	Cell membrane;Complete proteome;Glycoprotein;Membrane;Reference proteome;Sugar transport;Transmembrane;Transmembrane helix;Transport.;
No_sig_nr_hit 1071	upregulated	2.672391379		annotation_ENSPB16027	1590	No_evalue	No_Uniprotmatch	No_ID	No_Description	No_KEGG	No_KEGGKO	No_GO	No_GOCC	No_GOBP	No_GOMF	No_keywords
gnl|BL_ORD_ID|84338530 KYQ52551.1 TIP41-like protein [Trachymyrmex zeteki]	downregulated	2.671915207	TIP41L	annotation_ENSCFLO10866	3512	8.33E-15	No_Uniprotmatch	No_ID	No_Description	No_KEGG	No_KEGGKO	No_GO	No_GOCC	No_GOBP	No_GOMF	No_keywords
gnl|BL_ORD_ID|4866533 XP_011254683.1 PREDICTED: cadherin-23 [Camponotus floridanus] EFN74490.1 Cadherin-23 [Camponotus floridanus]	downregulated	2.67145706	CDH23	annotation_ENSCFLO18045	5353	0	Q9H251	CAD23_HUMAN	Cadherin-23	hsa:64072	K06813	GO:0016021 // GO:0016020 // GO:0005886 // GO:0032420 // GO:0005509 // GO:0006816 // GO:0016339 // GO:0050957 // GO:0007156 // GO:0060122 // GO:0007626 // GO:0045494 // GO:0051480 // GO:0050896 // GO:0050953 // GO:0007605 // GO:0007601	calcium ion transport (GO:0006816);calcium-dependent cell-cell adhesion via plasma membrane cell adhesion molecules (GO:0016339);equilibrioception (GO:0050957);homophilic cell adhesion via plasma membrane adhesion molecules (GO:0007156);inner ear receptor stereocilium organization (GO:0060122);locomotory behavior (GO:0007626);photoreceptor cell maintenance (GO:0045494);regulation of cytosolic cal…	calcium ion binding (GO:0005509);	integral component of membrane (GO:0016021);membrane (GO:0016020);plasma membrane (GO:0005886);stereocilium (GO:0032420);	3D-structure;Alternative splicing;Calcium;Cell adhesion;Cell membrane;Complete proteome;Deafness;Disease mutation;Glycoprotein;Hearing;Membrane;Metal-binding;Non-syndromic deafness;Polymorphism;Reference proteome;Repeat;Retinitis pigmentosa;Sensory transduction;Signal;Transmembrane;Transmembrane helix;Usher syndrome;Vision.;
gnl|BL_ORD_ID|83649717 KYN34542.1 COP9 signalosome complex subunit 4 [Trachymyrmex septentrionalis]	upregulated	2.658449024	CSN4	annotation_ENSCFLO18978	3422	0	O88544	CSN4_MOUSE	COP9 signalosome complex subunit 4	mmu:26891	K12178	GO:0030054 // GO:0008180 // GO:0005829 // GO:0070062 // GO:0016607 // GO:0005634 // GO:0008021 // GO:0000338	protein deneddylation (GO:0000338);	No_GOMF	cell junction (GO:0030054);COP9 signalosome (GO:0008180);cytosol (GO:0005829);extracellular exosome (GO:0070062);nuclear speck (GO:0016607);nucleus (GO:0005634);synaptic vesicle (GO:0008021);	3D-structure;Acetylation;Cell junction;Complete proteome;Cytoplasm;Cytoplasmic vesicle;Direct protein sequencing;Nucleus;Reference proteome;Signalosome;Synapse.;
gnl|BL_ORD_ID|88640094 XP_016907749.1 PREDICTED: small conductance calcium-activated potassium channel protein-like, partial [Apis cerana]	upregulated	2.655621332	SK	annotation_ENSPB12695	2284	3.39E-52	Q7KVW5	KCNN_DROME	Small conductance calcium-activated potassium channel protein	dme:Dmel_CG10706	K04944	GO:0016021 // GO:0043025 // GO:0005886 // GO:0005516 // GO:0009881 // GO:0016286 // GO:0006813 // GO:0016057	potassium ion transport (GO:0006813);regulation of membrane potential in photoreceptor cell (GO:0016057);	calmodulin binding (GO:0005516);photoreceptor activity (GO:0009881);small conductance calcium-activated potassium channel activity (GO:0016286);	integral component of membrane (GO:0016021);neuronal cell body (GO:0043025);plasma membrane (GO:0005886);	Alternative splicing;Calmodulin-binding;Complete proteome;Ion channel;Ion transport;Membrane;Reference proteome;RNA editing;Transmembrane;Transmembrane helix;Transport.;
gnl|BL_ORD_ID|4859222 EFN67118.1 hypothetical protein EAG_12101 [Camponotus floridanus]	upregulated	2.647369099		annotation_ENSCFLO18002	2778	3.18E-27	No_Uniprotmatch	No_ID	No_Description	No_KEGG	No_KEGGKO	No_GO	No_GOCC	No_GOBP	No_GOMF	No_keywords
gnl|BL_ORD_ID|35884132 KDR15446.1 Syntaxin-1A [Zootermopsis nevadensis]	upregulated	2.645420416	tatC	annotation_ENSCFLO20926	2068	4.49E-07	Q24547	STX1A_DROME	Syntaxin-1A	dme:Dmel_CG31136	K04560	GO:0030054 // GO:0016021 // GO:0005765 // GO:0005886 // GO:0031201 // GO:0008021 // GO:0030672 // GO:0043195 // GO:0005484 // GO:0000149 // GO:0007349 // GO:0007482 // GO:0006886 // GO:0000281 // GO:0007274 // GO:0007269 // GO:0017157 // GO:0007317 // GO:0016081 // GO:0031629 // GO:0048278 // GO:0006906 // GO:0016192	cellularization (GO:0007349);haltere development (GO:0007482);intracellular protein transport (GO:0006886);mitotic cytokinesis (GO:0000281);neuromuscular synaptic transmission (GO:0007274);neurotransmitter secretion (GO:0007269);regulation of exocytosis (GO:0017157);regulation of pole plasm oskar mRNA localization (GO:0007317);synaptic vesicle docking (GO:0016081);synaptic vesicle fusion to presy…	SNAP receptor activity (GO:0005484);SNARE binding (GO:0000149);	cell junction (GO:0030054);integral component of membrane (GO:0016021);lysosomal membrane (GO:0005765);plasma membrane (GO:0005886);SNARE complex (GO:0031201);synaptic vesicle (GO:0008021);synaptic vesicle membrane (GO:0030672);terminal bouton (GO:0043195);	Cell junction;Coiled coil;Complete proteome;Cytoplasmic vesicle;Lysosome;Membrane;Neurotransmitter transport;Phosphoprotein;Reference proteome;Synapse;Transmembrane;Transmembrane helix;Transport.;
gnl|BL_ORD_ID|60861055 KMQ97539.1 myophilin-like isoform 1 protein [Lasius niger]	upregulated	2.644548623		annotation_ENSCFLO12647	2986	1.32E-10	No_Uniprotmatch	No_ID	No_Description	No_KEGG	No_KEGGKO	No_GO	No_GOCC	No_GOBP	No_GOMF	No_keywords
gnl|BL_ORD_ID|4868423 EFN76388.1 CUG-BP- and ETR-3-like factor 6 [Harpegnathos saltator]	upregulated	2.643802793	bru3	annotation_ENSCFLO21576	964	5.40E-30	Q7TN33	CELF6_MOUSE	CUGBP Elav-like family member 6	mmu:76183	K13207	GO:0005737 // GO:0005634 // GO:0003723 // GO:0006397 // GO:0001505 // GO:0071625	mRNA processing (GO:0006397);regulation of neurotransmitter levels (GO:0001505);vocalization behavior (GO:0071625);	RNA binding (GO:0003723);	cytoplasm (GO:0005737);nucleus (GO:0005634);	Alternative splicing;Complete proteome;Cytoplasm;mRNA processing;Nucleus;Reference proteome;Repeat;RNA-binding.;
gnl|BL_ORD_ID|60854661 KMQ91026.1 krueppel-like proteinous protein 1 protein [Lasius niger]	downregulated	2.641831767	Kr	annotation_ENSCFLO24507	8017	0	P08155	KRH1_DROME	Krueppel homolog 1	dme:Dmel_CG45074	No_KEGGKO	GO:0005634 // GO:0003677 // GO:0003700 // GO:0046872 // GO:0007552 // GO:0045316 // GO:0010977 // GO:0006355 // GO:0035075	metamorphosis (GO:0007552);negative regulation of compound eye photoreceptor development (GO:0045316);negative regulation of neuron projection development (GO:0010977);regulation of transcription, DNA-templated (GO:0006355);response to ecdysone (GO:0035075);	DNA binding (GO:0003677);DNA binding transcription factor activity (GO:0003700);metal ion binding (GO:0046872);	nucleus (GO:0005634);	Alternative splicing;Complete proteome;Developmental protein;DNA-binding;Metal-binding;Reference proteome;Repeat;Zinc;Zinc-finger.;
gnl|BL_ORD_ID|56698934 XP_012062538.1 PREDICTED: inositol-3-phosphate synthase 1-A [Atta cephalotes]	upregulated	2.641306835	Inos	annotation_ENSCFLO19250	3874	0	Q6DDT1	INO1B_XENLA	Inositol-3-phosphate synthase 1-B	xla:446618	K01858	GO:0005737 // GO:0004512 // GO:0006021 // GO:0008654	inositol biosynthetic process (GO:0006021);phospholipid biosynthetic process (GO:0008654);	inositol-3-phosphate synthase activity (GO:0004512);	cytoplasm (GO:0005737);	Cytoplasm;Inositol biosynthesis;Isomerase;Lipid biosynthesis;Lipid metabolism;NAD;Phospholipid biosynthesis;Phospholipid metabolism.;
gnl|BL_ORD_ID|52327221 XP_011250657.1 PREDICTED: uncharacterized protein LOC105247896 [Camponotus floridanus]	downregulated	2.64063188		annotation_ENSCFLO10689	1777	7.21E-64	No_Uniprotmatch	No_ID	No_Description	No_KEGG	No_KEGGKO	No_GO	No_GOCC	No_GOBP	No_GOMF	No_keywords
gnl|BL_ORD_ID|4866030 XP_011262418.1 PREDICTED: uncharacterized protein LOC105255056 isoform X1 [Camponotus floridanus] EFN73981.1 Disks large-associated protein 5 [Camponotus floridanus]	upregulated	2.630352331		annotation_ENSCobs_12817	638	1.49E-13	No_Uniprotmatch	No_ID	No_Description	No_KEGG	No_KEGGKO	No_GO	No_GOCC	No_GOBP	No_GOMF	No_keywords
gnl|BL_ORD_ID|83629622 KYN13364.1 Protein couch potato [Trachymyrmex cornetzi]	upregulated	2.627119442	cpo	annotation_ENSCFLO10433	4198	1.04E-06	No_Uniprotmatch	No_ID	No_Description	No_KEGG	No_KEGGKO	No_GO	No_GOCC	No_GOBP	No_GOMF	No_keywords
gnl|BL_ORD_ID|53530617 XP_011332964.1 PREDICTED: uncharacterized protein LOC105276773, partial [Cerapachys biroi]	downregulated	2.621501058		annotation_ENSACEP25329	727	2.72E-26	No_Uniprotmatch	No_ID	No_Description	No_KEGG	No_KEGGKO	No_GO	No_GOCC	No_GOBP	No_GOMF	No_keywords
gnl|BL_ORD_ID|74410758 XP_014477333.1 PREDICTED: E3 ubiquitin-protein ligase UHRF1 [Dinoponera quadriceps]	upregulated	2.620204007	Uhrf1	annotation_ENSCFLO20056	2853	0	Q7TPK1	UHRF1_RAT	E3 ubiquitin-protein ligase UHRF1	rno:316129	K10638	GO:0031410 // GO:0000791 // GO:0000792 // GO:0000790 // GO:0005720 // GO:0016363 // GO:0005634 // GO:0005886 // GO:0005657 // GO:0044729 // GO:0042393 // GO:0042802 // GO:0008327 // GO:0035064 // GO:0031493 // GO:0000987 // GO:0061630 // GO:0004842 // GO:0008270 // GO:0007049 // GO:0008283 // GO:0006281 // GO:0010390 // GO:0016574 // GO:0010216 // GO:0000122 // GO:0032270 // GO:0051865 // GO:0042…	cell cycle (GO:0007049);cell proliferation (GO:0008283);DNA repair (GO:0006281);histone monoubiquitination (GO:0010390);histone ubiquitination (GO:0016574);maintenance of DNA methylation (GO:0010216);negative regulation of transcription from RNA polymerase II promoter (GO:0000122);positive regulation of cellular protein metabolic process (GO:0032270);protein autoubiquitination (GO:0051865);protei…	hemi-methylated DNA-binding (GO:0044729);histone binding (GO:0042393);identical protein binding (GO:0042802);methyl-CpG binding (GO:0008327);methylated histone binding (GO:0035064);nucleosomal histone binding (GO:0031493);proximal promoter sequence-specific DNA binding (GO:0000987);ubiquitin protein ligase activity (GO:0061630);ubiquitin-protein transferase activity (GO:0004842);zinc ion binding …	cytoplasmic vesicle (GO:0031410);euchromatin (GO:0000791);heterochromatin (GO:0000792);nuclear chromatin (GO:0000790);nuclear heterochromatin (GO:0005720);nuclear matrix (GO:0016363);nucleus (GO:0005634);plasma membrane (GO:0005886);replication fork (GO:0005657);	Acetylation;Cell cycle;Chromatin regulator;Complete proteome;DNA damage;DNA repair;DNA-binding;Isopeptide bond;Metal-binding;Nucleus;Phosphoprotein;Reference proteome;Repeat;Repressor;Transcription;Transcription regulation;Transferase;Ubl conjugation;Ubl conjugation pathway;Zinc;Zinc-finger.;
gnl|BL_ORD_ID|4857091 EFN64977.1 hypothetical protein EAG_04703 [Camponotus floridanus]	upregulated	2.620071243		annotation_ENSCFLO19220	1499	1.67E-27	No_Uniprotmatch	No_ID	No_Description	No_KEGG	No_KEGGKO	No_GO	No_GOCC	No_GOBP	No_GOMF	No_keywords
gnl|BL_ORD_ID|52333080 XP_011261275.1 PREDICTED: E3 ubiquitin-protein ligase TRIM71-like, partial [Camponotus floridanus]	downregulated	2.61646908		annotation_ENSCFLO23343	2000	1.64E-179	Q03601	NHL1_CAEEL	RING finger protein nhl-1	No_KEGG	No_KEGGKO	GO:0046872 // GO:0004842 // GO:0016567	protein ubiquitination (GO:0016567);	metal ion binding (GO:0046872);ubiquitin-protein transferase activity (GO:0004842);	No_GOCC	Complete proteome;Metal-binding;Reference proteome;Repeat;Zinc;Zinc-finger.;
gnl|BL_ORD_ID|52330447 XP_011256430.1 PREDICTED: LOW QUALITY PROTEIN: protein sidekick [Camponotus floridanus]	upregulated	2.609954022	sdk	annotation_ENSCFLO13738	6419	0	O97394	SDK_DROME	Protein sidekick {ECO:0000303|PubMed:9310325}	dme:Dmel_CG5227	K16353	GO:0005887 // GO:0098595 // GO:0007155 // GO:0042675 // GO:0046533 // GO:0050931	cell adhesion (GO:0007155);compound eye cone cell differentiation (GO:0042675);negative regulation of photoreceptor cell differentiation (GO:0046533);pigment cell differentiation (GO:0050931);	No_GOMF	integral component of plasma membrane (GO:0005887);perivitelline space (GO:0098595);	Alternative splicing;Cell adhesion;Complete proteome;Developmental protein;Disulfide bond;Glycoprotein;Immunoglobulin domain;Membrane;Phosphoprotein;Reference proteome;Repeat;Signal;Transmembrane;Transmembrane helix.;
No_sig_nr_hit 535	upregulated	2.609927241		annotation_ENSCFLO22551	848	No_evalue	No_Uniprotmatch	No_ID	No_Description	No_KEGG	No_KEGGKO	No_GO	No_GOCC	No_GOBP	No_GOMF	No_keywords
gnl|BL_ORD_ID|60858082 KMQ94516.1 alanine--glyoxylate aminotransferase 2-like protein, partial [Lasius niger]	downregulated	2.608338739	CG8745	annotation_ENSCFLO22477	3155	2.42E-145	Q6DEB1	AT2L1_XENLA	Ethanolamine-phosphate phospho-lyase	xla:446472	K14286	GO:0005739 // GO:0050459 // GO:0030170 // GO:0008483	No_GOBP	ethanolamine-phosphate phospho-lyase activity (GO:0050459);pyridoxal phosphate binding (GO:0030170);transaminase activity (GO:0008483);	mitochondrion (GO:0005739);	Aminotransferase;Lyase;Mitochondrion;Pyridoxal phosphate;Transferase.;
gnl|BL_ORD_ID|4865715 EFN73665.1 hypothetical protein EAG_08462 [Camponotus floridanus]	upregulated	2.606669426		annotation_ENSCFLO10380	1911	2.96E-17	No_Uniprotmatch	No_ID	No_Description	No_KEGG	No_KEGGKO	No_GO	No_GOCC	No_GOBP	No_GOMF	No_keywords
gnl|BL_ORD_ID|57729824 XP_012218777.1 PREDICTED: LIRP isoform X3 [Linepithema humile]	downregulated	2.599306475		annotation_ENSCFLO14544	2484	6.33E-87	P15131	LIRP_LOCMI	LIRP	No_KEGG	No_KEGGKO	GO:0005576 // GO:0005179	No_GOBP	hormone activity (GO:0005179);	extracellular region (GO:0005576);	Cleavage on pair of basic residues;Direct protein sequencing;Disulfide bond;Hormone;Secreted;Signal.;
gnl|BL_ORD_ID|5945833 EFZ16980.1 hypothetical protein SINV_12162, partial [Solenopsis invicta]	upregulated	2.596454178		annotation_ENSCFLO10116	4932	2.20E-26	No_Uniprotmatch	No_ID	No_Description	No_KEGG	No_KEGGKO	No_GO	No_GOCC	No_GOBP	No_GOMF	No_keywords
gnl|BL_ORD_ID|4860097 XP_011256912.1 PREDICTED: uncharacterized protein LOC105251658 [Camponotus floridanus] EFN68001.1 Homeobox protein not2 [Camponotus floridanus]	upregulated	2.593761306		annotation_ENSCFLO15804	2646	0	Q91770	NOT2_XENLA	Homeobox protein not2	xla:397703	No_KEGGKO	GO:0005634 // GO:0043565 // GO:0045892 // GO:0014028 // GO:0006351	negative regulation of transcription, DNA-templated (GO:0045892);notochord formation (GO:0014028);transcription, DNA-templated (GO:0006351);	sequence-specific DNA binding (GO:0043565);	nucleus (GO:0005634);	Developmental protein;DNA-binding;Homeobox;Nucleus;Repressor;Transcription;Transcription regulation.;
gnl|BL_ORD_ID|83633514 KYN17356.1 hypothetical protein ALC57_10332 [Trachymyrmex cornetzi]	upregulated	2.592886107		annotation_ENSACEP16203	3091	6.74E-07	No_Uniprotmatch	No_ID	No_Description	No_KEGG	No_KEGGKO	No_GO	No_GOCC	No_GOBP	No_GOMF	No_keywords
gnl|BL_ORD_ID|55371212 XP_011640758.1 PREDICTED: HIV Tat-specific factor 1 isoform X2 [Pogonomyrmex barbatus]	downregulated	2.590920336	Htatsf1	annotation_ENSCFLO20891	6878	0	Q8BGC0	HTSF1_MOUSE	HIV Tat-specific factor 1 homolog	mmu:72459	K13093	GO:0005654 // GO:0005686 // GO:0005684 // GO:0003723 // GO:0000398 // GO:0006355 // GO:0006351	mRNA splicing, via spliceosome (GO:0000398);regulation of transcription, DNA-templated (GO:0006355);transcription, DNA-templated (GO:0006351);	RNA binding (GO:0003723);	nucleoplasm (GO:0005654);U2 snRNP (GO:0005686);U2-type spliceosomal complex (GO:0005684);	Acetylation;Activator;Alternative splicing;Complete proteome;Isopeptide bond;Nucleus;Phosphoprotein;Reference proteome;Repeat;RNA-binding;Transcription;Transcription regulation;Ubl conjugation.;
gnl|BL_ORD_ID|83607368 KYM89725.1 hypothetical protein ALC53_02037, partial [Atta colombica]	upregulated	2.590182291		annotation_ENSACEP17538	4739	1.74E-12	No_Uniprotmatch	No_ID	No_Description	No_KEGG	No_KEGGKO	No_GO	No_GOCC	No_GOBP	No_GOMF	No_keywords
gnl|BL_ORD_ID|83629526 KYN13267.1 hypothetical protein ALC57_14564 [Trachymyrmex cornetzi]	upregulated	2.590138899		annotation_ENSACEP22929	6482	2.30E-28	No_Uniprotmatch	No_ID	No_Description	No_KEGG	No_KEGGKO	No_GO	No_GOCC	No_GOBP	No_GOMF	No_keywords
gnl|BL_ORD_ID|60859613 KMQ96072.1 transmembrane and coiled-coil domains protein 1 [Lasius niger]	upregulated	2.58575289	TCC1	annotation_ENSCFLO21969	6117	0	O94876	TMCC1_HUMAN	Transmembrane and coiled-coil domains protein 1	hsa:23023	No_KEGGKO	GO:0005829 // GO:0005789 // GO:0016021 // GO:0005791 // GO:0046982 // GO:0042803 // GO:0007029 // GO:0051291 // GO:0051260	endoplasmic reticulum organization (GO:0007029);protein heterooligomerization (GO:0051291);protein homooligomerization (GO:0051260);	protein heterodimerization activity (GO:0046982);protein homodimerization activity (GO:0042803);	cytosol (GO:0005829);endoplasmic reticulum membrane (GO:0005789);integral component of membrane (GO:0016021);rough endoplasmic reticulum (GO:0005791);	Acetylation;Alternative splicing;Coiled coil;Complete proteome;Endoplasmic reticulum;Membrane;Phosphoprotein;Polymorphism;Reference proteome;Transmembrane;Transmembrane helix.;
gnl|BL_ORD_ID|55956170 XP_011689040.1 PREDICTED: maternal protein exuperantia [Wasmannia auropunctata] XP_011689041.1 PREDICTED: maternal protein exuperantia [Wasmannia auropunctata] XP_011689042.1 PREDICTED: maternal protein exuperantia [Wasmannia auropunctata]	upregulated	2.576505334	exu	annotation_ENSCFLO21150	4592	0	Q24747	EXU_DROVI	Maternal protein exuperantia	dvi:Dvir_GJ18765	K18745	GO:0003723 // GO:0007275	multicellular organism development (GO:0007275);	RNA binding (GO:0003723);	No_GOCC	Complete proteome;Developmental protein;Reference proteome;RNA-binding.;
gnl|BL_ORD_ID|55363373 XP_011630474.1 PREDICTED: uncharacterized protein LOC105422690 [Pogonomyrmex barbatus] XP_011630475.1 PREDICTED: uncharacterized protein LOC105422690 [Pogonomyrmex barbatus]	upregulated	2.572782884		annotation_ENSPB13867	1914	9.73E-18	No_Uniprotmatch	No_ID	No_Description	No_KEGG	No_KEGGKO	No_GO	No_GOCC	No_GOBP	No_GOMF	No_keywords
gnl|BL_ORD_ID|52326800 XP_011269443.1 PREDICTED: uncharacterized protein LOC105259284 [Camponotus floridanus]	upregulated	2.572703161		annotation_ENSCFLO14967	3562	1.55E-72	No_Uniprotmatch	No_ID	No_Description	No_KEGG	No_KEGGKO	No_GO	No_GOCC	No_GOBP	No_GOMF	No_keywords
gnl|BL_ORD_ID|51817035 XP_011169182.1 PREDICTED: synaptic vesicle glycoprotein 2C-like [Solenopsis invicta]	downregulated	2.572105151	SV2C	annotation_ENSCFLO19903	3546	7.62E-152	Q9Z2I6	SV2C_RAT	Synaptic vesicle glycoprotein 2C	rno:29643	K06258	GO:0030054 // GO:0016021 // GO:0008021 // GO:0030672 // GO:0022857 // GO:0006836	neurotransmitter transport (GO:0006836);	transmembrane transporter activity (GO:0022857);	cell junction (GO:0030054);integral component of membrane (GO:0016021);synaptic vesicle (GO:0008021);synaptic vesicle membrane (GO:0030672);	3D-structure;Cell junction;Complete proteome;Cytoplasmic vesicle;Glycoprotein;Membrane;Neurotransmitter transport;Phosphoprotein;Receptor;Reference proteome;Synapse;Transmembrane;Transmembrane helix;Transport.;
gnl|BL_ORD_ID|60862763 KMR04754.1 solute carrier family 22 member 3 [Lasius niger]	downregulated	2.570746967	SLC22A3	annotation_ENSCFLO14652	5925	2.37E-31	No_Uniprotmatch	No_ID	No_Description	No_KEGG	No_KEGGKO	No_GO	No_GOCC	No_GOBP	No_GOMF	No_keywords
gnl|BL_ORD_ID|52335258 XP_011265100.1 PREDICTED: probable G-protein coupled receptor Mth-like 10 [Camponotus floridanus]	downregulated	2.567608601	mth10	annotation_ENSCFLO25250	1430	4.94E-52	No_Uniprotmatch	No_ID	No_Description	No_KEGG	No_KEGGKO	No_GO	No_GOCC	No_GOBP	No_GOMF	No_keywords
gnl|BL_ORD_ID|56282162 XP_011877530.1 PREDICTED: MAP kinase-interacting serine/threonine-protein kinase 1 isoform X1 [Vollenhovia emeryi]	upregulated	2.564031313	MKNK1	annotation_ENSCFLO14055	3072	0	Q66JF3	MKNK1_XENTR	MAP kinase-interacting serine/threonine-protein kinase 1	xtr:493413	K04372	GO:0005737 // GO:0005634 // GO:0005524 // GO:0009931 // GO:0005516 // GO:0004683 // GO:0046872 // GO:0035556 // GO:0018105 // GO:0046777 // GO:0006417	intracellular signal transduction (GO:0035556);peptidyl-serine phosphorylation (GO:0018105);protein autophosphorylation (GO:0046777);regulation of translation (GO:0006417);	ATP binding (GO:0005524);calcium-dependent protein serine/threonine kinase activity (GO:0009931);calmodulin binding (GO:0005516);calmodulin-dependent protein kinase activity (GO:0004683);metal ion binding (GO:0046872);	cytoplasm (GO:0005737);nucleus (GO:0005634);	ATP-binding;Complete proteome;Kinase;Magnesium;Metal-binding;Nucleotide-binding;Reference proteome;Serine/threonine-protein kinase;Transferase;Translation regulation.;
gnl|BL_ORD_ID|59133545 XP_012523561.1 PREDICTED: rap guanine nucleotide exchange factor-like [Monomorium pharaonis]	upregulated	2.563507677	RAPGEF6	annotation_ENSAECH14757	2030	2.06E-54	Q8TEU7	RPGF6_HUMAN	Rap guanine nucleotide exchange factor 6	hsa:51735	K08020	GO:0016324 // GO:0005813 // GO:0005829 // GO:0030139 // GO:0005886 // GO:0030742 // GO:0005085 // GO:0070300 // GO:0017016 // GO:0030033 // GO:0043547 // GO:0072659 // GO:0007265 // GO:0043087	microvillus assembly (GO:0030033);positive regulation of GTPase activity (GO:0043547);protein localization to plasma membrane (GO:0072659);Ras protein signal transduction (GO:0007265);regulation of GTPase activity (GO:0043087);	GTP-dependent protein binding (GO:0030742);guanyl-nucleotide exchange factor activity (GO:0005085);phosphatidic acid binding (GO:0070300);Ras GTPase binding (GO:0017016);	apical plasma membrane (GO:0016324);centrosome (GO:0005813);cytosol (GO:0005829);endocytic vesicle (GO:0030139);plasma membrane (GO:0005886);	3D-structure;Acetylation;Alternative splicing;Cell membrane;Complete proteome;Cytoplasm;Guanine-nucleotide releasing factor;Membrane;Phosphoprotein;Polymorphism;Reference proteome.;
gnl|BL_ORD_ID|4865763 EFN73713.1 Elongation of very long chain fatty acids protein 1, partial [Camponotus floridanus]	upregulated	2.55911119	Elovl1	annotation_ENSCFLO21387	2444	1.54E-118	Q9BW60	ELOV1_HUMAN	Elongation of very long chain fatty acids protein 1 {ECO:0000255|HAMAP-Rule:MF_03201, ECO:0000305}	hsa:64834	K10247	GO:0005783 // GO:0005789 // GO:0030176 // GO:0016020 // GO:0102336 // GO:0102337 // GO:0102338 // GO:0009922 // GO:0102756 // GO:0036109 // GO:0034625 // GO:0034626 // GO:0019367 // GO:0043651 // GO:0035338 // GO:0030148 // GO:0042761	alpha-linolenic acid metabolic process (GO:0036109);fatty acid elongation, monounsaturated fatty acid (GO:0034625);fatty acid elongation, polyunsaturated fatty acid (GO:0034626);fatty acid elongation, saturated fatty acid (GO:0019367);linoleic acid metabolic process (GO:0043651);long-chain fatty-acyl-CoA biosynthetic process (GO:0035338);sphingolipid biosynthetic process (GO:0030148);very long-ch…	3-oxo-arachidoyl-CoA synthase activity (GO:0102336);3-oxo-cerotoyl-CoA synthase activity (GO:0102337);3-oxo-lignoceronyl-CoA synthase activity (GO:0102338);fatty acid elongase activity (GO:0009922);very-long-chain 3-ketoacyl-CoA synthase activity (GO:0102756);	endoplasmic reticulum (GO:0005783);endoplasmic reticulum membrane (GO:0005789);integral component of endoplasmic reticulum membrane (GO:0030176);membrane (GO:0016020);	Acetylation;Alternative splicing;Complete proteome;Endoplasmic reticulum;Fatty acid biosynthesis;Fatty acid metabolism;Lipid biosynthesis;Lipid metabolism;Membrane;Reference proteome;Transferase;Transmembrane;Transmembrane helix.;
gnl|BL_ORD_ID|60859910 KMQ96377.1 neuronal pas domain-containing protein 2 [Lasius niger]	upregulated	2.556738174	NPAS2	annotation_ENSCFLO18219	8665	0	Q9EPW1	BMAL1_RAT	Aryl hydrocarbon receptor nuclear translocator-like protein 1	rno:29657	K02296	GO:0033391 // GO:0005737 // GO:0016604 // GO:0005634 // GO:0016605 // GO:0005667 // GO:0017162 // GO:0043425 // GO:0001047 // GO:0001046 // GO:0003677 // GO:0003700 // GO:0070888 // GO:0051879 // GO:0046982 // GO:0070491 // GO:0043565 // GO:0000982 // GO:0000976 // GO:0001190 // GO:0032922 // GO:0007623 // GO:0060137 // GO:0045599 // GO:2000323 // GO:0032007 // GO:0045892 // GO:0090403 // GO:0090…	circadian regulation of gene expression (GO:0032922);circadian rhythm (GO:0007623);maternal process involved in parturition (GO:0060137);negative regulation of fat cell differentiation (GO:0045599);negative regulation of glucocorticoid receptor signaling pathway (GO:2000323);negative regulation of TOR signaling (GO:0032007);negative regulation of transcription, DNA-templated (GO:0045892);oxidativ…	aryl hydrocarbon receptor binding (GO:0017162);bHLH transcription factor binding (GO:0043425);core promoter binding (GO:0001047);core promoter sequence-specific DNA binding (GO:0001046);DNA binding (GO:0003677);DNA binding transcription factor activity (GO:0003700);E-box binding (GO:0070888);Hsp90 protein binding (GO:0051879);protein heterodimerization activity (GO:0046982);repressing transcripti…	chromatoid body (GO:0033391);cytoplasm (GO:0005737);nuclear body (GO:0016604);nucleus (GO:0005634);PML body (GO:0016605);transcription factor complex (GO:0005667);	Acetylation;Activator;Alternative splicing;Biological rhythms;Complete proteome;Cytoplasm;DNA-binding;Isopeptide bond;Nucleus;Phosphoprotein;Reference proteome;Repeat;Transcription;Transcription regulation;Ubl conjugation.;
gnl|BL_ORD_ID|4861191 EFN69101.1 hypothetical protein EAG_09307 [Camponotus floridanus]	downregulated	2.551913252		annotation_ENSCFLO23603	465	4.09E-67	No_Uniprotmatch	No_ID	No_Description	No_KEGG	No_KEGGKO	No_GO	No_GOCC	No_GOBP	No_GOMF	No_keywords
gnl|BL_ORD_ID|60860082 KMQ96552.1 protein tkr [Lasius niger]	upregulated	2.546869391	tkr	annotation_ENSCFLO23523	4864	0	P14083	LOV_DROME	Protein jim lovell	dme:Dmel_CG16778	No_KEGGKO	GO:0005634 // GO:0003677 // GO:0042332 // GO:0030536 // GO:0008346 // GO:0008049 // GO:0048060 // GO:0048477 // GO:0006357 // GO:0007418	gravitaxis (GO:0042332);larval feeding behavior (GO:0030536);larval walking behavior (GO:0008346);male courtship behavior (GO:0008049);negative gravitaxis (GO:0048060);oogenesis (GO:0048477);regulation of transcription from RNA polymerase II promoter (GO:0006357);ventral midline development (GO:0007418);	DNA binding (GO:0003677);	nucleus (GO:0005634);	Complete proteome;DNA-binding;Nucleus;Reference proteome.;
gnl|BL_ORD_ID|52328774 XP_011253360.1 PREDICTED: relaxin receptor 1 [Camponotus floridanus]	downregulated	2.545554925	RXFP1	annotation_ENSCFLO15970	4880	0	Q6R6I6	RXFP1_RAT	Relaxin receptor 1	rno:295144	K04306	GO:0016021 // GO:0005622 // GO:0005886 // GO:0004930 // GO:0042562 // GO:0046872 // GO:0007189 // GO:0007188 // GO:0030154 // GO:0030198 // GO:0060427 // GO:0060658 // GO:0007567	adenylate cyclase-activating G-protein coupled receptor signaling pathway (GO:0007189);adenylate cyclase-modulating G-protein coupled receptor signaling pathway (GO:0007188);cell differentiation (GO:0030154);extracellular matrix organization (GO:0030198);lung connective tissue development (GO:0060427);nipple morphogenesis (GO:0060658);parturition (GO:0007567);	G-protein coupled receptor activity (GO:0004930);hormone binding (GO:0042562);metal ion binding (GO:0046872);	integral component of membrane (GO:0016021);intracellular (GO:0005622);plasma membrane (GO:0005886);	Calcium;Cell membrane;Complete proteome;Disulfide bond;G-protein coupled receptor;Glycoprotein;Leucine-rich repeat;Membrane;Metal-binding;Receptor;Reference proteome;Repeat;Transducer;Transmembrane;Transmembrane helix.;
gnl|BL_ORD_ID|83605727 KYM86748.1 hypothetical protein ALC53_03898 [Atta colombica]	upregulated	2.54478857		annotation_ENSACEP14704	2087	2.13E-11	No_Uniprotmatch	No_ID	No_Description	No_KEGG	No_KEGGKO	No_GO	No_GOCC	No_GOBP	No_GOMF	No_keywords
gnl|BL_ORD_ID|4862239 EFN70155.1 Maltase 1 [Camponotus floridanus]	downregulated	2.542490785	Mal-B2	annotation_ENSCFLO15057	6099	7.82E-172	O16099	MAL2_DROVI	Maltase 2	dvi:Dvir_GJ22506	K01187	GO:0004558 // GO:0032450	No_GOBP	alpha-1,4-glucosidase activity (GO:0004558);maltose alpha-glucosidase activity (GO:0032450);	No_GOCC	Complete proteome;Glycoprotein;Glycosidase;Hydrolase;Reference proteome;Signal.;
gnl|BL_ORD_ID|52326086 XP_011268217.1 PREDICTED: glutamate [NMDA] receptor subunit 1 isoform X2 [Camponotus floridanus]	downregulated	2.538102738	Grin1	annotation_ENSCFLO19511	6233	0	B4MU83	NMDA1_DROWI	Glutamate [NMDA] receptor subunit 1 {ECO:0000250|UniProtKB:Q24418}	dwi:Dwil_GK23704	K05208	GO:0030054 // GO:0017146 // GO:0014069 // GO:0045211 // GO:0005234 // GO:0004970 // GO:0004972 // GO:0048149 // GO:0055074 // GO:0007268 // GO:0035235 // GO:0007616 // GO:0072375 // GO:0008355 // GO:0042331 // GO:0042391 // GO:0050975	behavioral response to ethanol (GO:0048149);calcium ion homeostasis (GO:0055074);chemical synaptic transmission (GO:0007268);ionotropic glutamate receptor signaling pathway (GO:0035235);long-term memory (GO:0007616);medium-term memory (GO:0072375);olfactory learning (GO:0008355);phototaxis (GO:0042331);regulation of membrane potential (GO:0042391);sensory perception of touch (GO:0050975);	extracellularly glutamate-gated ion channel activity (GO:0005234);ionotropic glutamate receptor activity (GO:0004970);NMDA glutamate receptor activity (GO:0004972);	cell junction (GO:0030054);NMDA selective glutamate receptor complex (GO:0017146);postsynaptic density (GO:0014069);postsynaptic membrane (GO:0045211);	Calcium;Cell junction;Cell membrane;Complete proteome;Disulfide bond;Glycoprotein;Ion channel;Ion transport;Ligand-gated ion channel;Magnesium;Membrane;Phosphoprotein;Postsynaptic cell membrane;Receptor;Reference proteome;Signal;Synapse;Transmembrane;Transmembrane helix;Transport.;
No_sig_nr_hit 121	upregulated	2.537186833		annotation_ENSACEP25495	6850	No_evalue	No_Uniprotmatch	No_ID	No_Description	No_KEGG	No_KEGGKO	No_GO	No_GOCC	No_GOBP	No_GOMF	No_keywords
No_sig_nr_hit 709	upregulated	2.535767128		annotation_ENSCobs_08932	4954	No_evalue	No_Uniprotmatch	No_ID	No_Description	No_KEGG	No_KEGGKO	No_GO	No_GOCC	No_GOBP	No_GOMF	No_keywords
gnl|BL_ORD_ID|56264431 XP_011862380.1 PREDICTED: uncharacterized protein LOC105559004 [Vollenhovia emeryi]	downregulated	2.529465084		annotation_ENSCobs_11704	2465	2.37E-19	No_Uniprotmatch	No_ID	No_Description	No_KEGG	No_KEGGKO	No_GO	No_GOCC	No_GOBP	No_GOMF	No_keywords
gnl|BL_ORD_ID|52332562 XP_011260361.1 PREDICTED: alaserpin-like [Camponotus floridanus]	downregulated	2.529266339		annotation_ENSPB27035	4882	5.07E-13	No_Uniprotmatch	No_ID	No_Description	No_KEGG	No_KEGGKO	No_GO	No_GOCC	No_GOBP	No_GOMF	No_keywords
gnl|BL_ORD_ID|4865310 EFN73254.1 Organic cation transporter protein [Camponotus floridanus]	downregulated	2.526747073	Orct	annotation_ENSCFLO20964	2838	0	Q9VCA2	ORCT_DROME	Organic cation transporter protein	dme:Dmel_CG6331	K08202	GO:0016021 // GO:0005887 // GO:0008514 // GO:0006915	apoptotic process (GO:0006915);	organic anion transmembrane transporter activity (GO:0008514);	integral component of membrane (GO:0016021);integral component of plasma membrane (GO:0005887);	Complete proteome;Glycoprotein;Ion transport;Membrane;Reference proteome;Transmembrane;Transmembrane helix;Transport.;
gnl|BL_ORD_ID|57738622 XP_012231014.1 PREDICTED: oocyte zinc finger protein XlCOF6-like isoform X1 [Linepithema humile]	upregulated	2.521902274	ZNF674	annotation_ENSPB13398	4788	0	Q2M3X9	ZN674_HUMAN	Zinc finger protein 674	hsa:641339	K09228	GO:0005634 // GO:0003677 // GO:0046872 // GO:0006355 // GO:0006351	regulation of transcription, DNA-templated (GO:0006355);transcription, DNA-templated (GO:0006351);	DNA binding (GO:0003677);metal ion binding (GO:0046872);	nucleus (GO:0005634);	Alternative splicing;Complete proteome;DNA-binding;Metal-binding;Nucleus;Polymorphism;Reference proteome;Repeat;Transcription;Transcription regulation;Zinc;Zinc-finger.;
gnl|BL_ORD_ID|60860175 KMQ96645.1 protein slit-like protein [Lasius niger]	upregulated	2.521355335	sli	annotation_ENSCFLO23534	2819	0	No_Uniprotmatch	No_ID	No_Description	No_KEGG	No_KEGGKO	No_GO	No_GOCC	No_GOBP	No_GOMF	No_keywords
gnl|BL_ORD_ID|52326064 XP_011268162.1 PREDICTED: homeodomain-interacting protein kinase 2 isoform X4 [Camponotus floridanus]	upregulated	2.515031386	Hipk	annotation_ENSCFLO19548	6278	0	Q9H2X6	HIPK2_HUMAN	Homeodomain-interacting protein kinase 2	hsa:28996	K08826	GO:0005737 // GO:0016604 // GO:0005654 // GO:0005634 // GO:0016605 // GO:0090575 // GO:0005524 // GO:0004672 // GO:0004674 // GO:0001102 // GO:0001105 // GO:0046332 // GO:0003714 // GO:0046790 // GO:0007628 // GO:0009952 // GO:0071456 // GO:0006978 // GO:0048596 // GO:0060059 // GO:0030218 // GO:0001654 // GO:0097193 // GO:0042771 // GO:0061072 // GO:0060235 // GO:0019048 // GO:0030514 // GO:0043…	adult walking behavior (GO:0007628);anterior/posterior pattern specification (GO:0009952);cellular response to hypoxia (GO:0071456);DNA damage response, signal transduction by p53 class mediator resulting in transcription of p21 class mediator (GO:0006978);embryonic camera-type eye morphogenesis (GO:0048596);embryonic retina morphogenesis in camera-type eye (GO:0060059);erythrocyte differentiatio…	ATP binding (GO:0005524);protein kinase activity (GO:0004672);protein serine/threonine kinase activity (GO:0004674);RNA polymerase II activating transcription factor binding (GO:0001102);RNA polymerase II transcription coactivator activity (GO:0001105);SMAD binding (GO:0046332);transcription corepressor activity (GO:0003714);virion binding (GO:0046790);	cytoplasm (GO:0005737);nuclear body (GO:0016604);nucleoplasm (GO:0005654);nucleus (GO:0005634);PML body (GO:0016605);RNA polymerase II transcription factor complex (GO:0090575);	Alternative splicing;Apoptosis;ATP-binding;Complete proteome;Cytoplasm;DNA damage;Isopeptide bond;Kinase;Nucleotide-binding;Nucleus;Phosphoprotein;Polymorphism;Reference proteome;Serine/threonine-protein kinase;Transcription;Transcription regulation;Transferase;Ubl conjugation.;
gnl|BL_ORD_ID|60860090 KMQ96560.1 putative coiled-coil domain-containing protein 174 [Lasius niger]	upregulated	2.508274894		annotation_ENSCFLO17264	8474	0	Q5ZIH9	CC174_CHICK	Coiled-coil domain-containing protein 174	No_KEGG	No_KEGGKO	GO:0005634	No_GOBP	No_GOMF	nucleus (GO:0005634);	Coiled coil;Complete proteome;Nucleus;Reference proteome.;
gnl|BL_ORD_ID|6870544 EGI58063.1 hypothetical protein G5I_13865 [Acromyrmex echinatior]	upregulated	2.50806766		annotation_ENSSI2.2.0_14088	2502	2.22E-10	No_Uniprotmatch	No_ID	No_Description	No_KEGG	No_KEGGKO	No_GO	No_GOCC	No_GOBP	No_GOMF	No_keywords
gnl|BL_ORD_ID|59140616 XP_012533186.1 PREDICTED: nephrin isoform X1 [Monomorium pharaonis]	upregulated	2.506453386		annotation_ENSCFLO14761	11498	0	Q05BQ1	TUTLA_MOUSE	Protein turtle homolog A	mmu:93842	No_KEGGKO	GO:0030424 // GO:0030054 // GO:0030425 // GO:0060077 // GO:0016021 // GO:0005886 // GO:0098632 // GO:0016358 // GO:0007156 // GO:0050807	dendrite development (GO:0016358);homophilic cell adhesion via plasma membrane adhesion molecules (GO:0007156);regulation of synapse organization (GO:0050807);	cell-cell adhesion mediator activity (GO:0098632);	axon (GO:0030424);cell junction (GO:0030054);dendrite (GO:0030425);inhibitory synapse (GO:0060077);integral component of membrane (GO:0016021);plasma membrane (GO:0005886);	Alternative splicing;Cell junction;Cell membrane;Complete proteome;Developmental protein;Differentiation;Disulfide bond;Glycoprotein;Immunoglobulin domain;Membrane;Neurogenesis;Phosphoprotein;Reference proteome;Repeat;Signal;Synapse;Transmembrane;Transmembrane helix.;
gnl|BL_ORD_ID|60857729 KMQ94154.1 glutamate receptor 1, partial [Lasius niger]	downregulated	2.503271952	glr-1	annotation_ENSPB14974	2661	1.45E-16	Q03445	GLR1_DROME	Glutamate receptor 1	dme:Dmel_CG8442	K05313	GO:0032281 // GO:0030054 // GO:0008328 // GO:0045211 // GO:0004971 // GO:0005234 // GO:0015277 // GO:0006812	cation transport (GO:0006812);	AMPA glutamate receptor activity (GO:0004971);extracellularly glutamate-gated ion channel activity (GO:0005234);kainate selective glutamate receptor activity (GO:0015277);	AMPA glutamate receptor complex (GO:0032281);cell junction (GO:0030054);ionotropic glutamate receptor complex (GO:0008328);postsynaptic membrane (GO:0045211);	3D-structure;Alternative splicing;Cell junction;Cell membrane;Complete proteome;Glycoprotein;Ion channel;Ion transport;Ligand-gated ion channel;Membrane;Postsynaptic cell membrane;Receptor;Reference proteome;Signal;Synapse;Transmembrane;Transmembrane helix;Transport.;
gnl|BL_ORD_ID|94214507 JAS51926.1 hypothetical protein g.383, partial [Cuerna arida]	downregulated	2.495294886		annotation_ENSCobs_08042	3091	9.66E-40	P10978	POLX_TOBAC	Retrovirus-related Pol polyprotein from transposon TNT 1-94	No_KEGG	No_KEGGKO	GO:0004190 // GO:0004519 // GO:0003676 // GO:0003964 // GO:0008270 // GO:0015074	DNA integration (GO:0015074);	aspartic-type endopeptidase activity (GO:0004190);endonuclease activity (GO:0004519);nucleic acid binding (GO:0003676);RNA-directed DNA polymerase activity (GO:0003964);zinc ion binding (GO:0008270);	No_GOCC	Aspartyl protease;Complete proteome;Endonuclease;Hydrolase;Metal-binding;Nuclease;Nucleotidyltransferase;Protease;Reference proteome;RNA-directed DNA polymerase;Transferase;Transposable element;Zinc;Zinc-finger.;
gnl|BL_ORD_ID|4852567 EFN60426.1 hypothetical protein EAG_02140 [Camponotus floridanus]	upregulated	2.492568153		annotation_ENSCFLO10210	5295	5.27E-16	No_Uniprotmatch	No_ID	No_Description	No_KEGG	No_KEGGKO	No_GO	No_GOCC	No_GOBP	No_GOMF	No_keywords
gnl|BL_ORD_ID|4862326 XP_011253415.1 PREDICTED: 1-phosphatidylinositol 4,5-bisphosphate phosphodiesterase-like [Camponotus floridanus] EFN70242.1 1-phosphatidylinositol-4,5-bisphosphate phosphodiesterase [Camponotus floridanus]	downregulated	2.491947486	norpA	annotation_ENSCFLO21028	4984	0	P13217	PIPA_DROME	1-phosphatidylinositol 4,5-bisphosphate phosphodiesterase {ECO:0000305}	dme:Dmel_CG3620	K05858	GO:0016027 // GO:0005622 // GO:0016028 // GO:0005509 // GO:0005096 // GO:0004435 // GO:0004629 // GO:0004871 // GO:0008344 // GO:0019722 // GO:0071482 // GO:0016059 // GO:0001580 // GO:0006651 // GO:0009649 // GO:0043153 // GO:0008377 // GO:0016042 // GO:0002385 // GO:0046673 // GO:0046488 // GO:0008654 // GO:0006644 // GO:0045494 // GO:0007602 // GO:2000370 // GO:0051482 // GO:0016056 // GO:0043…	adult locomotory behavior (GO:0008344);calcium-mediated signaling (GO:0019722);cellular response to light stimulus (GO:0071482);deactivation of rhodopsin mediated signaling (GO:0016059);detection of chemical stimulus involved in sensory perception of bitter taste (GO:0001580);diacylglycerol biosynthetic process (GO:0006651);entrainment of circadian clock (GO:0009649);entrainment of circadian cloc…	calcium ion binding (GO:0005509);GTPase activator activity (GO:0005096);phosphatidylinositol phospholipase C activity (GO:0004435);phospholipase C activity (GO:0004629);signal transducer activity (GO:0004871);	inaD signaling complex (GO:0016027);intracellular (GO:0005622);rhabdomere (GO:0016028);	3D-structure;Alternative splicing;Complete proteome;Hydrolase;Lipid degradation;Lipid metabolism;Reference proteome;Sensory transduction;Transducer;Vision.;
gnl|BL_ORD_ID|60853524 KMQ89861.1 luciferin 4-monooxygenase [Lasius niger]	downregulated	2.490839573	4CL4	annotation_ENSCFLO21289	2323	7.01E-161	Q9LU36	4CL4_ARATH	4-coumarate--CoA ligase 4	ath:AT3G21230	K01904	GO:0016207 // GO:0005524 // GO:0009699	phenylpropanoid biosynthetic process (GO:0009699);	4-coumarate-CoA ligase activity (GO:0016207);ATP binding (GO:0005524);	No_GOCC	ATP-binding;Complete proteome;Ligase;Nucleotide-binding;Phenylpropanoid metabolism;Reference proteome.;
No_sig_nr_hit 987	upregulated	2.489801882		annotation_ENSLH24257	5858	No_evalue	No_Uniprotmatch	No_ID	No_Description	No_KEGG	No_KEGGKO	No_GO	No_GOCC	No_GOBP	No_GOMF	No_keywords
gnl|BL_ORD_ID|4855667 XP_011263335.1 PREDICTED: cGMP-dependent protein kinase, isozyme 2 forms cD5/T2-like isoform X2 [Camponotus floridanus] EFN63550.1 cGMP-dependent protein kinase, isozyme 2 forms cD5/T2 [Camponotus floridanus]	upregulated	2.487666318	for	annotation_ENSCFLO21412	4647	0	P32023	KGP25_DROME	cGMP-dependent protein kinase, isozyme 2 forms cD5/T2	dme:Dmel_CG10033	K07376	GO:0005737 // GO:0005829 // GO:0005886 // GO:0005524 // GO:0030553 // GO:0004692 // GO:0004690 // GO:0004674 // GO:0007631 // GO:0046959 // GO:0030536 // GO:0008345 // GO:0007616 // GO:0008045 // GO:0006468 // GO:0030510 // GO:0008016 // GO:0032095 // GO:0009744 // GO:0007614	feeding behavior (GO:0007631);habituation (GO:0046959);larval feeding behavior (GO:0030536);larval locomotory behavior (GO:0008345);long-term memory (GO:0007616);motor neuron axon guidance (GO:0008045);protein phosphorylation (GO:0006468);regulation of BMP signaling pathway (GO:0030510);regulation of heart contraction (GO:0008016);regulation of response to food (GO:0032095);response to sucrose (G…	ATP binding (GO:0005524);cGMP binding (GO:0030553);cGMP-dependent protein kinase activity (GO:0004692);cyclic nucleotide-dependent protein kinase activity (GO:0004690);protein serine/threonine kinase activity (GO:0004674);	cytoplasm (GO:0005737);cytosol (GO:0005829);plasma membrane (GO:0005886);	Alternative splicing;ATP-binding;cGMP;cGMP-binding;Complete proteome;Kinase;Nucleotide-binding;Reference proteome;Serine/threonine-protein kinase;Transferase.;
gnl|BL_ORD_ID|4856545 EFN64430.1 hypothetical protein EAG_00860 [Camponotus floridanus]	upregulated	2.485291575		annotation_ENSCFLO20630	1166	2.20E-11	No_Uniprotmatch	No_ID	No_Description	No_KEGG	No_KEGGKO	No_GO	No_GOCC	No_GOBP	No_GOMF	No_keywords
gnl|BL_ORD_ID|30244121 EZA48966.1 SH3 and multiple ankyrin repeat domains protein [Cerapachys biroi]	upregulated	2.481582523	ASPP	annotation_ENSPB19460	13347	4.05E-14	No_Uniprotmatch	No_ID	No_Description	No_KEGG	No_KEGGKO	No_GO	No_GOCC	No_GOBP	No_GOMF	No_keywords
gnl|BL_ORD_ID|52336688 XP_011267661.1 PREDICTED: fibrillin-2-like [Camponotus floridanus]	upregulated	2.479835344	FBN2	annotation_ENSCFLO19038	7539	0	P35556	FBN2_HUMAN	Fibrillin-2	hsa:2201	No_KEGGKO	GO:0031012 // GO:0005576 // GO:0001527 // GO:0005578 // GO:0005509 // GO:0030023 // GO:0005201 // GO:0060346 // GO:0043010 // GO:0048048 // GO:0030326 // GO:0022617 // GO:0030198 // GO:0030501 // GO:0045669 // GO:0090287 // GO:0035583	bone trabecula formation (GO:0060346);camera-type eye development (GO:0043010);embryonic eye morphogenesis (GO:0048048);embryonic limb morphogenesis (GO:0030326);extracellular matrix disassembly (GO:0022617);extracellular matrix organization (GO:0030198);positive regulation of bone mineralization (GO:0030501);positive regulation of osteoblast differentiation (GO:0045669);regulation of cellular re…	calcium ion binding (GO:0005509);extracellular matrix constituent conferring elasticity (GO:0030023);extracellular matrix structural constituent (GO:0005201);	extracellular matrix (GO:0031012);extracellular region (GO:0005576);microfibril (GO:0001527);proteinaceous extracellular matrix (GO:0005578);	Alternative splicing;Calcium;Complete proteome;Disease mutation;Disulfide bond;EGF-like domain;Extracellular matrix;Glycoprotein;Polymorphism;Reference proteome;Repeat;Secreted;Signal.;
No_sig_nr_hit 1149	upregulated	2.47691185		annotation_ENSPB21625	2717	No_evalue	No_Uniprotmatch	No_ID	No_Description	No_KEGG	No_KEGGKO	No_GO	No_GOCC	No_GOBP	No_GOMF	No_keywords
gnl|BL_ORD_ID|60861893 KMQ98394.1 la-related protein [Lasius niger]	upregulated	2.476477937	larp	annotation_ENSSI2.2.0_12135	2171	4.13E-52	No_Uniprotmatch	No_ID	No_Description	No_KEGG	No_KEGGKO	No_GO	No_GOCC	No_GOBP	No_GOMF	No_keywords
gnl|BL_ORD_ID|52329514 XP_011254700.1 PREDICTED: ataxin-7-like isoform X1 [Camponotus floridanus]	downregulated	2.471098805	Atxn7	annotation_ENSCFLO18189	3124	0	Q9ULK2	AT7L1_HUMAN	Ataxin-7-like protein 1	hsa:222255	K11318	No_GOcodes	No_GOBP	No_GOMF	No_GOCC	Alternative splicing;Complete proteome;Reference proteome.;
gnl|BL_ORD_ID|60855429 KMQ91807.1 pre-mrna-splicing factor atp-dependent rna helicase dhx16 [Lasius niger]	upregulated	2.471025454	CG1582	annotation_ENSCFLO18896	3796	0	Q7YR39	DHX16_PANTR	Pre-mRNA-splicing factor ATP-dependent RNA helicase DHX16	ptr:462546	K12813	GO:0005737 // GO:0005681 // GO:0005524 // GO:0004004 // GO:0003723 // GO:0000398	mRNA splicing, via spliceosome (GO:0000398);	ATP binding (GO:0005524);ATP-dependent RNA helicase activity (GO:0004004);RNA binding (GO:0003723);	cytoplasm (GO:0005737);spliceosomal complex (GO:0005681);	ATP-binding;Complete proteome;Helicase;Hydrolase;mRNA processing;mRNA splicing;Nucleotide-binding;Nucleus;Phosphoprotein;Reference proteome.;
gnl|BL_ORD_ID|56279643 XP_011875633.1 PREDICTED: general odorant-binding protein 19a [Vollenhovia emeryi]	downregulated	2.470335566	Opb19a	annotation_ENSPB10137	260	2.69E-08	No_Uniprotmatch	No_ID	No_Description	No_KEGG	No_KEGGKO	No_GO	No_GOCC	No_GOBP	No_GOMF	No_keywords
gnl|BL_ORD_ID|51811224 XP_011160661.1 PREDICTED: pancreas transcription factor 1 subunit alpha-like, partial [Solenopsis invicta]	downregulated	2.469205132	PTF1A	annotation_ENSCFLO14322	4222	3.52E-45	Q7RTS3	PTF1A_HUMAN	Pancreas transcription factor 1 subunit alpha	hsa:256297	K09073	GO:0005737 // GO:0005634 // GO:0005667 // GO:0003682 // GO:0003677 // GO:0070888 // GO:0046983 // GO:0000980 // GO:0001077 // GO:0035881 // GO:0021549 // GO:0009790 // GO:0031017 // GO:0048663 // GO:0031016 // GO:0061074 // GO:0006355 // GO:0010842 // GO:0048384 // GO:0009888	amacrine cell differentiation (GO:0035881);cerebellum development (GO:0021549);embryo development (GO:0009790);exocrine pancreas development (GO:0031017);neuron fate commitment (GO:0048663);pancreas development (GO:0031016);regulation of neural retina development (GO:0061074);regulation of transcription, DNA-templated (GO:0006355);retina layer formation (GO:0010842);retinoic acid receptor signali…	chromatin binding (GO:0003682);DNA binding (GO:0003677);E-box binding (GO:0070888);protein dimerization activity (GO:0046983);RNA polymerase II distal enhancer sequence-specific DNA binding (GO:0000980);transcriptional activator activity, RNA polymerase II proximal promoter sequence-specific DNA binding (GO:0001077);	cytoplasm (GO:0005737);nucleus (GO:0005634);transcription factor complex (GO:0005667);	Complete proteome;Cytoplasm;Developmental protein;Diabetes mellitus;Differentiation;DNA-binding;Neurogenesis;Nucleus;Polymorphism;Reference proteome;Transcription;Transcription regulation.;
gnl|BL_ORD_ID|52334923 XP_011264509.1 PREDICTED: leucine-rich repeats and immunoglobulin-like domains protein 1 [Camponotus floridanus]	downregulated	2.469010916		annotation_ENSCFLO14812	5734	0	Q6AXQ7	IQCAL_RAT	IQ and AAA domain-containing protein 1-like	No_KEGG	No_KEGGKO	GO:0005524	No_GOBP	ATP binding (GO:0005524);	No_GOCC	Alternative splicing;ATP-binding;Complete proteome;Nucleotide-binding;Reference proteome.;
gnl|BL_ORD_ID|60857817 KMQ94244.1 protein yellow [Lasius niger]	downregulated	2.467535309	yellow	annotation_ENSCFLO27013	3361	0	Q9GP71	YELL_DROMD	Protein yellow	No_KEGG	No_KEGGKO	GO:0005576 // GO:0060179 // GO:0042438 // GO:0007275	male mating behavior (GO:0060179);melanin biosynthetic process (GO:0042438);multicellular organism development (GO:0007275);	No_GOMF	extracellular region (GO:0005576);	Developmental protein;Glycoprotein;Secreted;Signal.;
gnl|BL_ORD_ID|5941562 EFZ12701.1 hypothetical protein SINV_00150, partial [Solenopsis invicta]	upregulated	2.467034331		annotation_ENSCobs_16640	3933	4.75E-73	No_Uniprotmatch	No_ID	No_Description	No_KEGG	No_KEGGKO	No_GO	No_GOCC	No_GOBP	No_GOMF	No_keywords
No_sig_nr_hit 689	upregulated	2.46570335		annotation_ENSCobs_06517	1369	No_evalue	No_Uniprotmatch	No_ID	No_Description	No_KEGG	No_KEGGKO	No_GO	No_GOCC	No_GOBP	No_GOMF	No_keywords
gnl|BL_ORD_ID|60859625 KMQ96084.1 set and mynd domain-containing protein 4-like protein [Lasius niger]	downregulated	2.463798488	SmydA-4	annotation_ENSCFLO13174	4430	0	Q8IYR2	SMYD4_HUMAN	SET and MYND domain-containing protein 4	hsa:114826	No_KEGGKO	GO:0046872 // GO:0008168	No_GOBP	metal ion binding (GO:0046872);methyltransferase activity (GO:0008168);	No_GOCC	Complete proteome;Metal-binding;Methyltransferase;Polymorphism;Reference proteome;S-adenosyl-L-methionine;Transferase;Zinc;Zinc-finger.;
No_sig_nr_hit 1188	downregulated	2.462526577		annotation_ENSPB25106	5437	No_evalue	No_Uniprotmatch	No_ID	No_Description	No_KEGG	No_KEGGKO	No_GO	No_GOCC	No_GOBP	No_GOMF	No_keywords
gnl|BL_ORD_ID|53529930 XP_011331596.1 PREDICTED: dehydrogenase/reductase SDR family member 11 isoform X1 [Cerapachys biroi]	downregulated	2.459271189	DHRS2	annotation_ENSCFLO20786	5384	1.36E-110	D2WKD9	SDR1_AEDAE	Farnesol dehydrogenase {ECO:0000305}	aag:23687722	No_KEGGKO	GO:0047886 // GO:0006718	juvenile hormone biosynthetic process (GO:0006718);	farnesol dehydrogenase activity (GO:0047886);	No_GOCC	Complete proteome;NAD;NADP;Oxidoreductase;Reference proteome.;
gnl|BL_ORD_ID|4858571 EFN66465.1 hypothetical protein EAG_12614 [Camponotus floridanus]	downregulated	2.457321686		annotation_ENSCFLO14142	4565	9.76E-11	No_Uniprotmatch	No_ID	No_Description	No_KEGG	No_KEGGKO	No_GO	No_GOCC	No_GOBP	No_GOMF	No_keywords
gnl|BL_ORD_ID|83642700 KYN27309.1 hypothetical protein ALC57_03653 [Trachymyrmex cornetzi]	upregulated	2.456475592		annotation_ENSCFLO12780	1680	9.08E-62	Q9H7H0	MET17_HUMAN	Methyltransferase-like protein 17, mitochondrial	hsa:64745	No_KEGGKO	GO:0005739 // GO:0005840 // GO:0008168 // GO:0006412	translation (GO:0006412);	methyltransferase activity (GO:0008168);	mitochondrion (GO:0005739);ribosome (GO:0005840);	Alternative splicing;Complete proteome;Methyltransferase;Mitochondrion;Polymorphism;Reference proteome;Ribonucleoprotein;Ribosomal protein;Transferase;Transit peptide.;
gnl|BL_ORD_ID|52336247 XP_011266941.1 PREDICTED: chromosome-associated kinesin KIF4 [Camponotus floridanus]	upregulated	2.455300641	Klp3A	annotation_ENSCFLO12812	4109	0	O95239	KIF4A_HUMAN	Chromosome-associated kinesin KIF4A	hsa:24137	K10395	GO:1904115 // GO:0005694 // GO:0005737 // GO:0005829 // GO:0045171 // GO:0005871 // GO:0016020 // GO:0030496 // GO:0016363 // GO:0005654 // GO:0005876 // GO:0005524 // GO:0008574 // GO:0003677 // GO:0008017 // GO:0003777 // GO:0008089 // GO:0019886 // GO:0007018 // GO:0000281 // GO:0051256 // GO:0006996 // GO:0006890	anterograde axonal transport (GO:0008089);antigen processing and presentation of exogenous peptide antigen via MHC class II (GO:0019886);microtubule-based movement (GO:0007018);mitotic cytokinesis (GO:0000281);mitotic spindle midzone assembly (GO:0051256);organelle organization (GO:0006996);retrograde vesicle-mediated transport, Golgi to ER (GO:0006890);	ATP binding (GO:0005524);ATP-dependent microtubule motor activity, plus-end-directed (GO:0008574);DNA binding (GO:0003677);microtubule binding (GO:0008017);microtubule motor activity (GO:0003777);	axon cytoplasm (GO:1904115);chromosome (GO:0005694);cytoplasm (GO:0005737);cytosol (GO:0005829);intercellular bridge (GO:0045171);kinesin complex (GO:0005871);membrane (GO:0016020);midbody (GO:0030496);nuclear matrix (GO:0016363);nucleoplasm (GO:0005654);spindle microtubule (GO:0005876);	Alternative splicing;ATP-binding;Chromosome;Coiled coil;Complete proteome;Cytoplasm;Cytoskeleton;DNA-binding;Isopeptide bond;Microtubule;Motor protein;Nucleotide-binding;Nucleus;Phosphoprotein;Polymorphism;Reference proteome;Ubl conjugation.;
gnl|BL_ORD_ID|55950762 XP_011690332.1 PREDICTED: roquin-2 isoform X2 [Wasmannia auropunctata]	upregulated	2.454867718	roq	annotation_ENSCFLO22028	6052	0	Q4VGL6	RC3H1_MOUSE	Roquin-1	mmu:381305	K15690	GO:0005737 // GO:0010494 // GO:0000932 // GO:0046872 // GO:0003730 // GO:0003729 // GO:0003723 // GO:0035613 // GO:0061158 // GO:0001782 // GO:0071347 // GO:0033962 // GO:0048535 // GO:0046007 // GO:0030889 // GO:0002635 // GO:0045623 // GO:0000956 // GO:0000288 // GO:0061014 // GO:1901224 // GO:0010608 // GO:0010468 // GO:0002634 // GO:0043488 // GO:0050856 // GO:0048536 // GO:0043029 // GO:0042…	3'-UTR-mediated mRNA destabilization (GO:0061158);B cell homeostasis (GO:0001782);cellular response to interleukin-1 (GO:0071347);cytoplasmic mRNA processing body assembly (GO:0033962);lymph node development (GO:0048535);negative regulation of activated T cell proliferation (GO:0046007);negative regulation of B cell proliferation (GO:0030889);negative regulation of germinal center formation (GO:0…	metal ion binding (GO:0046872);mRNA 3'-UTR binding (GO:0003730);mRNA binding (GO:0003729);RNA binding (GO:0003723);RNA stem-loop binding (GO:0035613);	cytoplasm (GO:0005737);cytoplasmic stress granule (GO:0010494);P-body (GO:0000932);	3D-structure;Complete proteome;Cytoplasm;Metal-binding;Phosphoprotein;Reference proteome;Repeat;Repressor;RNA-binding;Zinc;Zinc-finger.;
gnl|BL_ORD_ID|74393210 XP_014478768.1 PREDICTED: uncharacterized protein LOC106746561 isoform X1 [Dinoponera quadriceps] XP_014478776.1 PREDICTED: uncharacterized protein LOC106746561 isoform X1 [Dinoponera quadriceps] XP_014478785.1 PREDICTED: uncharacterized protein LOC106746561 isoform X1 [Dinoponera quadriceps] XP_014478794.1 PREDICTED: uncharacterized protein LOC106746561 isoform X1 [Dinopon…	downregulated	2.453294277		annotation_ENSCFLO19832	2397	4.09E-79	No_Uniprotmatch	No_ID	No_Description	No_KEGG	No_KEGGKO	No_GO	No_GOCC	No_GOBP	No_GOMF	No_keywords
gnl|BL_ORD_ID|52329615 XP_011254860.1 PREDICTED: uncharacterized protein LOC105250458, partial [Camponotus floridanus]	downregulated	2.453010734		annotation_ENSCFLO19498	6096	0	Q2KI69	KCIP4_BOVIN	Kv channel-interacting protein 4	bta:614299	No_KEGGKO	GO:0005737 // GO:0008076 // GO:0005509 // GO:0005267 // GO:0015459 // GO:0005244 // GO:1901379	regulation of potassium ion transmembrane transport (GO:1901379);	calcium ion binding (GO:0005509);potassium channel activity (GO:0005267);potassium channel regulator activity (GO:0015459);voltage-gated ion channel activity (GO:0005244);	cytoplasm (GO:0005737);voltage-gated potassium channel complex (GO:0008076);	Calcium;Cell membrane;Complete proteome;Ion channel;Ion transport;Membrane;Metal-binding;Phosphoprotein;Potassium;Potassium channel;Potassium transport;Reference proteome;Repeat;Transport;Voltage-gated channel.;
No_sig_nr_hit 136	upregulated	2.451815505		annotation_ENSACEP26601	3469	No_evalue	No_Uniprotmatch	No_ID	No_Description	No_KEGG	No_KEGGKO	No_GO	No_GOCC	No_GOBP	No_GOMF	No_keywords
gnl|BL_ORD_ID|52328175 XP_011252302.1 PREDICTED: puratrophin-1-like isoform X1 [Camponotus floridanus] XP_011252303.1 PREDICTED: puratrophin-1-like isoform X1 [Camponotus floridanus]	upregulated	2.44613364	Pura	annotation_ENSCFLO10446	2485	0	No_Uniprotmatch	No_ID	No_Description	No_KEGG	No_KEGGKO	No_GO	No_GOCC	No_GOBP	No_GOMF	No_keywords
No_sig_nr_hit 1306	downregulated	2.444264725		annotation_ENSSI2.2.0_15518	3882	No_evalue	No_Uniprotmatch	No_ID	No_Description	No_KEGG	No_KEGGKO	No_GO	No_GOCC	No_GOBP	No_GOMF	No_keywords
gnl|BL_ORD_ID|4863494 XP_011251790.1 PREDICTED: uncharacterized protein LOC105248608 isoform X1 [Camponotus floridanus] EFN71416.1 hypothetical protein EAG_14759 [Camponotus floridanus]	upregulated	2.44352514		annotation_ENSCFLO20135	6408	0	No_Uniprotmatch	No_ID	No_Description	No_KEGG	No_KEGGKO	No_GO	No_GOCC	No_GOBP	No_GOMF	No_keywords
gnl|BL_ORD_ID|4862348 EFN70264.1 hypothetical protein EAG_11933 [Camponotus floridanus]	upregulated	2.439748239		annotation_ENSCFLO10647	6110	2.23E-16	No_Uniprotmatch	No_ID	No_Description	No_KEGG	No_KEGGKO	No_GO	No_GOCC	No_GOBP	No_GOMF	No_keywords
gnl|BL_ORD_ID|50555016 XP_011063397.1 PREDICTED: probable multidrug resistance-associated protein lethal(2)03659 isoform X1 [Acromyrmex echinatior] XP_011063398.1 PREDICTED: probable multidrug resistance-associated protein lethal(2)03659 isoform X1 [Acromyrmex echinatior] XP_011063399.1 PREDICTED: probable multidrug resistance-associated protein lethal(2)03659 isoform X1 [Acromyrmex echinatior]	downregulated	2.43845966	l(2)03659	annotation_ENSCFLO23511	6926	0	P91660	L259_DROME	Probable multidrug resistance-associated protein lethal(2)03659	dme:Dmel_CG8799	K05673	GO:0016021 // GO:0005887 // GO:0005524 // GO:0042626 // GO:0015562 // GO:0008514 // GO:0007275 // GO:0015711 // GO:0055085	multicellular organism development (GO:0007275);organic anion transport (GO:0015711);transmembrane transport (GO:0055085);	ATP binding (GO:0005524);ATPase activity, coupled to transmembrane movement of substances (GO:0042626);efflux transmembrane transporter activity (GO:0015562);organic anion transmembrane transporter activity (GO:0008514);	integral component of membrane (GO:0016021);integral component of plasma membrane (GO:0005887);	ATP-binding;Complete proteome;Developmental protein;Glycoprotein;Membrane;Nucleotide-binding;Reference proteome;Repeat;Transmembrane;Transmembrane helix;Transport.;
gnl|BL_ORD_ID|57919265 XP_012251050.1 PREDICTED: uncharacterized protein LOC105683193 [Athalia rosae]	upregulated	2.436094318		annotation_ENSCFLO24300	4205	2.21E-93	No_Uniprotmatch	No_ID	No_Description	No_KEGG	No_KEGGKO	No_GO	No_GOCC	No_GOBP	No_GOMF	No_keywords
gnl|BL_ORD_ID|57728518 XP_012217036.1 PREDICTED: WD repeat-containing protein 6 isoform X1 [Linepithema humile]	upregulated	2.435859027	U2af38	annotation_ENSCFLO16797	11661	0	Q94535	U2AF1_DROME	Splicing factor U2af 38 kDa subunit	dme:Dmel_CG3582	K12836	GO:0005634 // GO:0071011 // GO:0089701 // GO:0046872 // GO:0003729 // GO:0008187 // GO:0030628 // GO:0000398 // GO:0000381 // GO:0010906 // GO:0008380	mRNA splicing, via spliceosome (GO:0000398);regulation of alternative mRNA splicing, via spliceosome (GO:0000381);regulation of glucose metabolic process (GO:0010906);RNA splicing (GO:0008380);	metal ion binding (GO:0046872);mRNA binding (GO:0003729);poly-pyrimidine tract binding (GO:0008187);pre-mRNA 3'-splice site binding (GO:0030628);	nucleus (GO:0005634);precatalytic spliceosome (GO:0071011);U2AF (GO:0089701);	Complete proteome;Direct protein sequencing;Metal-binding;mRNA processing;mRNA splicing;Nucleus;Phosphoprotein;Reference proteome;Repeat;RNA-binding;Zinc;Zinc-finger.;
gnl|BL_ORD_ID|56261953 XP_011859192.1 PREDICTED: uncharacterized protein LOC105556711 [Vollenhovia emeryi]	upregulated	2.432117807		annotation_ENSACEP20459	6298	0	No_Uniprotmatch	No_ID	No_Description	No_KEGG	No_KEGGKO	No_GO	No_GOCC	No_GOBP	No_GOMF	No_keywords
gnl|BL_ORD_ID|4874557 EFN82570.1 hypothetical protein EAI_00857 [Harpegnathos saltator]	upregulated	2.424901762		annotation_ENSCFLO23437	6342	4.40E-84	No_Uniprotmatch	No_ID	No_Description	No_KEGG	No_KEGGKO	No_GO	No_GOCC	No_GOBP	No_GOMF	No_keywords
gnl|BL_ORD_ID|60853441 KMQ89777.1 neutral and basic amino acid transport protein rbat-like isoform x2 protein [Lasius niger]	downregulated	2.423686578		annotation_ENSCFLO23250	4835	0	P21332	O16G_BACCE	Oligo-1,6-glucosidase	No_KEGG	No_KEGGKO	GO:0005737 // GO:0046872 // GO:0004574 // GO:0005975	carbohydrate metabolic process (GO:0005975);	metal ion binding (GO:0046872);oligo-1,6-glucosidase activity (GO:0004574);	cytoplasm (GO:0005737);	3D-structure;Calcium;Cytoplasm;Direct protein sequencing;Glycosidase;Hydrolase;Metal-binding.;
gnl|BL_ORD_ID|83612391 KYM95954.1 Histone H2B.3 [Cyphomyrmex costatus]	upregulated	2.420829791	His2B	annotation_ENSACEP26606	891	8.03E-60	Q8I1N0	H2B_DROYA	Histone H2B	No_KEGG	No_KEGGKO	GO:0005811 // GO:0000786 // GO:0005634 // GO:0003677 // GO:0046982	No_GOBP	DNA binding (GO:0003677);protein heterodimerization activity (GO:0046982);	lipid droplet (GO:0005811);nucleosome (GO:0000786);nucleus (GO:0005634);	Chromosome;DNA-binding;Glycoprotein;Isopeptide bond;Methylation;Nucleosome core;Nucleus;Ubl conjugation.;
gnl|BL_ORD_ID|4863213 XP_011252140.1 PREDICTED: cytochrome P450 6k1-like [Camponotus floridanus] EFN71133.1 Cytochrome P450 6k1 [Camponotus floridanus]	downregulated	2.417443159	cyp6k1	annotation_ENSSI2.2.0_07739	3039	0	Q964R0	CP6K1_BLAGE	Cytochrome P450 6k1	No_KEGG	No_KEGGKO	GO:0005789 // GO:0031090 // GO:0020037 // GO:0005506 // GO:0004497 // GO:0016705	No_GOBP	heme binding (GO:0020037);iron ion binding (GO:0005506);monooxygenase activity (GO:0004497);oxidoreductase activity, acting on paired donors, with incorporation or reduction of molecular oxygen (GO:0016705);	endoplasmic reticulum membrane (GO:0005789);organelle membrane (GO:0031090);	Endoplasmic reticulum;Heme;Iron;Membrane;Metal-binding;Microsome;Monooxygenase;Oxidoreductase.;
gnl|BL_ORD_ID|52334288 XP_011263311.1 PREDICTED: uncharacterized protein LOC105255614 isoform X3 [Camponotus floridanus]	downregulated	2.416708177		annotation_ENSCFLO17926	7569	1.78E-169	P54356	TSG_DROME	Protein twisted gastrulation	dme:Dmel_CG1502	No_KEGGKO	GO:0005576 // GO:0008201 // GO:0010629 // GO:0030510 // GO:0017015 // GO:0007362 // GO:0008293 // GO:0007354	negative regulation of gene expression (GO:0010629);regulation of BMP signaling pathway (GO:0030510);regulation of transforming growth factor beta receptor signaling pathway (GO:0017015);terminal region determination (GO:0007362);torso signaling pathway (GO:0008293);zygotic determination of anterior/posterior axis, embryo (GO:0007354);	heparin binding (GO:0008201);	extracellular region (GO:0005576);	Complete proteome;Developmental protein;Glycoprotein;Reference proteome;Secreted;Signal.;
gnl|BL_ORD_ID|52334300 XP_011263329.1 PREDICTED: uncharacterized protein LOC105255626 [Camponotus floridanus]	downregulated	2.416037203		annotation_ENSCFLO11522	938	1.42E-99	No_Uniprotmatch	No_ID	No_Description	No_KEGG	No_KEGGKO	No_GO	No_GOCC	No_GOBP	No_GOMF	No_keywords
gnl|BL_ORD_ID|60854443 KMQ90807.1 alpha-tocopherol transfer [Lasius niger]	upregulated	2.413719132	TTPAL	annotation_ENSCFLO15030	1822	1.65E-113	Q9D3D0	TTPAL_MOUSE	Alpha-tocopherol transfer protein-like	mmu:76080	No_KEGGKO	GO:0016020	No_GOBP	No_GOMF	membrane (GO:0016020);	Alternative splicing;Complete proteome;Reference proteome;Transport.;
gnl|BL_ORD_ID|4863961 EFN71887.1 Low-density lipoprotein receptor-related protein 6 [Camponotus floridanus]	upregulated	2.409936874	LRP6	annotation_ENSCFLO20241	6541	0	O75581	LRP6_HUMAN	Low-density lipoprotein receptor-related protein 6	hsa:4040	K03068	GO:0009986 // GO:0031410 // GO:0031901 // GO:0005783 // GO:0005576 // GO:0016021 // GO:0045121 // GO:0043025 // GO:0005886 // GO:0043235 // GO:0045202 // GO:1990909 // GO:1990851 // GO:0034185 // GO:1904928 // GO:0071936 // GO:0005109 // GO:0042802 // GO:0019210 // GO:0005041 // GO:0042803 // GO:0005102 // GO:0019534 // GO:0042813 // GO:0017147 // GO:0090245 // GO:1904886 // GO:0060070 // GO:0044…	axis elongation involved in somitogenesis (GO:0090245);beta-catenin destruction complex disassembly (GO:1904886);canonical Wnt signaling pathway (GO:0060070);canonical Wnt signaling pathway involved in neural crest cell differentiation (GO:0044335);canonical Wnt signaling pathway involved in regulation of cell proliferation (GO:0044340);cell-cell adhesion (GO:0098609);cellular response to cholest…	apolipoprotein binding (GO:0034185);coreceptor activity involved in canonical Wnt signaling pathway (GO:1904928);coreceptor activity involved in Wnt signaling pathway (GO:0071936);frizzled binding (GO:0005109);identical protein binding (GO:0042802);kinase inhibitor activity (GO:0019210);low-density lipoprotein receptor activity (GO:0005041);protein homodimerization activity (GO:0042803);receptor …	cell surface (GO:0009986);cytoplasmic vesicle (GO:0031410);early endosome membrane (GO:0031901);endoplasmic reticulum (GO:0005783);extracellular region (GO:0005576);integral component of membrane (GO:0016021);membrane raft (GO:0045121);neuronal cell body (GO:0043025);plasma membrane (GO:0005886);receptor complex (GO:0043235);synapse (GO:0045202);Wnt signalosome (GO:1990909);Wnt-Frizzled-LRP5/6 co…	3D-structure;Cell membrane;Complete proteome;Developmental protein;Disease mutation;Disulfide bond;EGF-like domain;Endocytosis;Endoplasmic reticulum;Glycoprotein;Isopeptide bond;Lipoprotein;Membrane;Palmitate;Phosphoprotein;Polymorphism;Receptor;Reference proteome;Repeat;Signal;Transmembrane;Transmembrane helix;Ubl conjugation;Wnt signaling pathway.;
gnl|BL_ORD_ID|52333733 XP_011262420.1 PREDICTED: neuropeptides capa receptor-like isoform X1 [Camponotus floridanus]	downregulated	2.406399791	capa	annotation_ENSCFLO13996	2692	0	Q8ITC7	CAPAR_DROME	Neuropeptides capa receptor	dme:Dmel_CG14575	No_KEGGKO	GO:0016323 // GO:0016021 // GO:0001607 // GO:0008188 // GO:0007589 // GO:0071465 // GO:0007186 // GO:0007218 // GO:0051928	body fluid secretion (GO:0007589);cellular response to desiccation (GO:0071465);G-protein coupled receptor signaling pathway (GO:0007186);neuropeptide signaling pathway (GO:0007218);positive regulation of calcium ion transport (GO:0051928);	neuromedin U receptor activity (GO:0001607);neuropeptide receptor activity (GO:0008188);	basolateral plasma membrane (GO:0016323);integral component of membrane (GO:0016021);	Cell membrane;Complete proteome;Disulfide bond;G-protein coupled receptor;Glycoprotein;Membrane;Receptor;Reference proteome;Transducer;Transmembrane;Transmembrane helix.;
gnl|BL_ORD_ID|60858995 KMQ95443.1 brain tumor [Lasius niger]	upregulated	2.405542056	brat	annotation_ENSCFLO13062	6524	0	Q8MQJ9	BRAT_DROME	Brain tumor protein	dme:Dmel_CG10719	K11997	GO:0005737 // GO:0043025 // GO:0045182 // GO:0030371 // GO:0008270 // GO:0008356 // GO:0055060 // GO:0007411 // GO:0007420 // GO:0007402 // GO:0008285 // GO:0007406 // GO:0014019 // GO:0007400 // GO:0007405 // GO:0030182 // GO:0048477 // GO:0006909 // GO:1902692 // GO:0050767 // GO:0008582 // GO:1900242 // GO:0006417 // GO:0009303 // GO:0035282 // GO:0007419	asymmetric cell division (GO:0008356);asymmetric neuroblast division resulting in ganglion mother cell formation (GO:0055060);axon guidance (GO:0007411);brain development (GO:0007420);ganglion mother cell fate determination (GO:0007402);negative regulation of cell proliferation (GO:0008285);negative regulation of neuroblast proliferation (GO:0007406);neuroblast development (GO:0014019);neuroblast…	translation regulator activity (GO:0045182);translation repressor activity (GO:0030371);zinc ion binding (GO:0008270);	cytoplasm (GO:0005737);neuronal cell body (GO:0043025);	3D-structure;Complete proteome;Cytoplasm;Metal-binding;Reference proteome;Repeat;Repressor;Translation regulation;Zinc;Zinc-finger.;
gnl|BL_ORD_ID|52334815 XP_011264313.1 PREDICTED: mitochondrial thiamine pyrophosphate carrier-like [Camponotus floridanus]	downregulated	2.399580138	Tpc1	annotation_ENSCFLO15926	2215	9.70E-123	Q9HC21	TPC_HUMAN	Mitochondrial thiamine pyrophosphate carrier	hsa:60386	K15108	GO:0031305 // GO:0005743 // GO:0005634 // GO:0030233 // GO:0090422 // GO:0015234 // GO:0030302 // GO:0006839 // GO:0030974 // GO:0042723	deoxynucleotide transport (GO:0030302);mitochondrial transport (GO:0006839);thiamine pyrophosphate transmembrane transport (GO:0030974);thiamine-containing compound metabolic process (GO:0042723);	deoxynucleotide transmembrane transporter activity (GO:0030233);thiamine pyrophosphate transmembrane transporter activity (GO:0090422);thiamine transmembrane transporter activity (GO:0015234);	integral component of mitochondrial inner membrane (GO:0031305);mitochondrial inner membrane (GO:0005743);nucleus (GO:0005634);	Alternative splicing;Complete proteome;Disease mutation;Membrane;Mitochondrion;Mitochondrion inner membrane;Neuropathy;Phosphoprotein;Reference proteome;Repeat;Transmembrane;Transmembrane helix;Transport.;
gnl|BL_ORD_ID|4854652 EFN62521.1 hypothetical protein EAG_13836 [Camponotus floridanus]	upregulated	2.396259061		annotation_ENSCFLO11005	2045	8.69E-22	No_Uniprotmatch	No_ID	No_Description	No_KEGG	No_KEGGKO	No_GO	No_GOCC	No_GOBP	No_GOMF	No_keywords
gnl|BL_ORD_ID|5939297 EFZ10433.1 hypothetical protein SINV_03948, partial [Solenopsis invicta]	upregulated	2.39551585		annotation_ENSACEP27174	826	1.22E-09	No_Uniprotmatch	No_ID	No_Description	No_KEGG	No_KEGGKO	No_GO	No_GOCC	No_GOBP	No_GOMF	No_keywords
gnl|BL_ORD_ID|83616062 KYM99546.1 Pancreatic triacylglycerol lipase [Cyphomyrmex costatus]	upregulated	2.389918199		annotation_ENSCFLO21833	9632	6.70E-73	Q64424	LIPR2_MYOCO	Pancreatic lipase-related protein 2 {ECO:0000250|UniProtKB:P54317}	No_KEGG	No_KEGGKO	GO:0005615 // GO:0102549 // GO:0047372 // GO:0005509 // GO:0047714 // GO:0004620 // GO:0004806 // GO:0019376 // GO:0009395	galactolipid catabolic process (GO:0019376);phospholipid catabolic process (GO:0009395);	1-18 (GO:0102549);acylglycerol lipase activity (GO:0047372);calcium ion binding (GO:0005509);galactolipase activity (GO:0047714);phospholipase activity (GO:0004620);triglyceride lipase activity (GO:0004806);	extracellular space (GO:0005615);	Calcium;Direct protein sequencing;Disulfide bond;Hydrolase;Lipid degradation;Lipid metabolism;Metal-binding;Secreted;Signal.;
gnl|BL_ORD_ID|60858623 KMQ95062.1 longitudinals lacking isoform g [Lasius niger]	downregulated	2.38851843	lola	annotation_ENSCFLO13333	4263	2.59E-84	P42283	LOLA1_DROME	Longitudinals lacking protein, isoform G	dme:Dmel_CG12052	No_KEGGKO	GO:0005654 // GO:0005634 // GO:0003677 // GO:0003700 // GO:0046872 // GO:0019730 // GO:0007411 // GO:0016199 // GO:0007409 // GO:0048813 // GO:0008406 // GO:0002121 // GO:0035167 // GO:0007526 // GO:0045476 // GO:0045893 // GO:0007464 // GO:0045467 // GO:0010906 // GO:0044719 // GO:0006355 // GO:0006351	antimicrobial humoral response (GO:0019730);axon guidance (GO:0007411);axon midline choice point recognition (GO:0016199);axonogenesis (GO:0007409);dendrite morphogenesis (GO:0048813);gonad development (GO:0008406);inter-male aggressive behavior (GO:0002121);larval lymph gland hemopoiesis (GO:0035167);larval somatic muscle development (GO:0007526);nurse cell apoptotic process (GO:0045476);positiv…	DNA binding (GO:0003677);DNA binding transcription factor activity (GO:0003700);metal ion binding (GO:0046872);	nucleoplasm (GO:0005654);nucleus (GO:0005634);	Alternative splicing;Complete proteome;Developmental protein;Differentiation;DNA-binding;Metal-binding;Neurogenesis;Nucleus;Phosphoprotein;Reference proteome;Repeat;Transcription;Transcription regulation;Zinc;Zinc-finger.;
gnl|BL_ORD_ID|84344193 KYQ58384.1 hypothetical protein ALC60_02805 [Trachymyrmex zeteki]	upregulated	2.382264946	SDH1-1	annotation_ENSCobs_11829	2077	5.03E-20	Q7ZVF3	SDHA_DANRE	Succinate dehydrogenase [ubiquinone] flavoprotein subunit, mitochondrial	dre:393884	K00234	GO:0005749 // GO:0009055 // GO:0050660 // GO:0008177 // GO:0009061 // GO:0006121 // GO:0022904 // GO:0006105 // GO:0006099	anaerobic respiration (GO:0009061);mitochondrial electron transport, succinate to ubiquinone (GO:0006121);respiratory electron transport chain (GO:0022904);succinate metabolic process (GO:0006105);tricarboxylic acid cycle (GO:0006099);	electron transfer activity (GO:0009055);flavin adenine dinucleotide binding (GO:0050660);succinate dehydrogenase (ubiquinone) activity (GO:0008177);	mitochondrial respiratory chain complex II, succinate dehydrogenase complex (ubiquinone) (GO:0005749);	Complete proteome;Electron transport;FAD;Flavoprotein;Membrane;Mitochondrion;Mitochondrion inner membrane;Oxidoreductase;Reference proteome;Transit peptide;Transport;Tricarboxylic acid cycle.;
gnl|BL_ORD_ID|52332042 XP_011259350.1 PREDICTED: multidrug resistance-associated protein 4-like [Camponotus floridanus]	downregulated	2.380453671	l(2)03659	annotation_ENSPB18191	10607	0	P91660	L259_DROME	Probable multidrug resistance-associated protein lethal(2)03659	dme:Dmel_CG8799	K05673	GO:0016021 // GO:0005887 // GO:0005524 // GO:0042626 // GO:0015562 // GO:0008514 // GO:0007275 // GO:0015711 // GO:0055085	multicellular organism development (GO:0007275);organic anion transport (GO:0015711);transmembrane transport (GO:0055085);	ATP binding (GO:0005524);ATPase activity, coupled to transmembrane movement of substances (GO:0042626);efflux transmembrane transporter activity (GO:0015562);organic anion transmembrane transporter activity (GO:0008514);	integral component of membrane (GO:0016021);integral component of plasma membrane (GO:0005887);	ATP-binding;Complete proteome;Developmental protein;Glycoprotein;Membrane;Nucleotide-binding;Reference proteome;Repeat;Transmembrane;Transmembrane helix;Transport.;
gnl|BL_ORD_ID|83622903 KYN06508.1 ATP-binding cassette sub-family G member 1 [Cyphomyrmex costatus]	downregulated	2.378567684	ABCG8	annotation_ENSCFLO18554	2910	0	Q9H172	ABCG4_HUMAN	ATP-binding cassette sub-family G member 4	hsa:64137	K05680	GO:0016021 // GO:0005886 // GO:0005524 // GO:0017127 // GO:0046982 // GO:0042803 // GO:0034041 // GO:1990830 // GO:0033344 // GO:0055085	cellular response to leukemia inhibitory factor (GO:1990830);cholesterol efflux (GO:0033344);transmembrane transport (GO:0055085);	ATP binding (GO:0005524);cholesterol transporter activity (GO:0017127);protein heterodimerization activity (GO:0046982);protein homodimerization activity (GO:0042803);sterol-transporting ATPase activity (GO:0034041);	integral component of membrane (GO:0016021);plasma membrane (GO:0005886);	Alternative splicing;ATP-binding;Complete proteome;Glycoprotein;Membrane;Nucleotide-binding;Polymorphism;Reference proteome;Transmembrane;Transmembrane helix;Transport.;
gnl|BL_ORD_ID|60847150 KMQ83354.1 neural-cadherin-like isoform x6 protein [Lasius niger]	upregulated	2.376284766	CadN	annotation_ENSCFLO15759	4056	0	O15943	CADN_DROME	Neural-cadherin	dme:Dmel_CG7100	No_KEGGKO	GO:0030424 // GO:0005911 // GO:0030425 // GO:0016021 // GO:0005887 // GO:0005886 // GO:0008013 // GO:0045296 // GO:0005509 // GO:0050839 // GO:0042803 // GO:0004872 // GO:0048675 // GO:0048846 // GO:0007411 // GO:0007412 // GO:0007413 // GO:0016339 // GO:0044331 // GO:0007156 // GO:0050774 // GO:0016318 // GO:0045467 // GO:0045463 // GO:0048841 // GO:0048814 // GO:0031290	axon extension (GO:0048675);axon extension involved in axon guidance (GO:0048846);axon guidance (GO:0007411);axon target recognition (GO:0007412);axonal fasciculation (GO:0007413);calcium-dependent cell-cell adhesion via plasma membrane cell adhesion molecules (GO:0016339);cell-cell adhesion mediated by cadherin (GO:0044331);homophilic cell adhesion via plasma membrane adhesion molecules (GO:0007…	beta-catenin binding (GO:0008013);cadherin binding (GO:0045296);calcium ion binding (GO:0005509);cell adhesion molecule binding (GO:0050839);protein homodimerization activity (GO:0042803);receptor activity (GO:0004872);	axon (GO:0030424);cell-cell junction (GO:0005911);dendrite (GO:0030425);integral component of membrane (GO:0016021);integral component of plasma membrane (GO:0005887);plasma membrane (GO:0005886);	3D-structure;Alternative splicing;Calcium;Cell adhesion;Cell membrane;Complete proteome;Disulfide bond;EGF-like domain;Glycoprotein;Membrane;Metal-binding;Reference proteome;Repeat;Signal;Transmembrane;Transmembrane helix.;
gnl|BL_ORD_ID|60858762 KMQ95203.1 tudor domain-containing protein 1-like protein [Lasius niger]	upregulated	2.375651347	vret	annotation_ENSCFLO15229	5587	0	Q9VCU7	VRET_DROME	Protein vreteno	dme:Dmel_CG4771	K18415	GO:0005737 // GO:0043186 // GO:0070725 // GO:0007293 // GO:0051321 // GO:0010526 // GO:0048477 // GO:0034587 // GO:0060966	germarium-derived egg chamber formation (GO:0007293);meiotic cell cycle (GO:0051321);negative regulation of transposition, RNA-mediated (GO:0010526);oogenesis (GO:0048477);piRNA metabolic process (GO:0034587);regulation of gene silencing by RNA (GO:0060966);	No_GOMF	cytoplasm (GO:0005737);P granule (GO:0043186);Yb body (GO:0070725);	Complete proteome;Cytoplasm;Meiosis;Reference proteome;Repeat.;
gnl|BL_ORD_ID|60847405 KMQ83611.1 protein of unknown function DUF1592 [Lasius niger]	downregulated	2.375281807		annotation_ENSSI2.2.0_09746	3773	1.48E-38	No_Uniprotmatch	No_ID	No_Description	No_KEGG	No_KEGGKO	No_GO	No_GOCC	No_GOBP	No_GOMF	No_keywords
gnl|BL_ORD_ID|4855904 XP_011263033.1 PREDICTED: 3-oxoacyl-[acyl-carrier-protein] synthase, mitochondrial [Camponotus floridanus] EFN63787.1 3-oxoacyl-[acyl-carrier-protein] synthase, mitochondrial [Camponotus floridanus]	upregulated	2.370953348	OXSM	annotation_ENSCFLO12914	5381	0	Q9NWU1	OXSM_HUMAN	3-oxoacyl-[acyl-carrier-protein] synthase, mitochondrial	hsa:54995	K09458	GO:0005829 // GO:0005739 // GO:0004315 // GO:0006637 // GO:0051792 // GO:0051790	acyl-CoA metabolic process (GO:0006637);medium-chain fatty acid biosynthetic process (GO:0051792);short-chain fatty acid biosynthetic process (GO:0051790);	3-oxoacyl-[acyl-carrier-protein] synthase activity (GO:0004315);	cytosol (GO:0005829);mitochondrion (GO:0005739);	3D-structure;Acetylation;Acyltransferase;Alternative splicing;Complete proteome;Fatty acid biosynthesis;Fatty acid metabolism;Lipid biosynthesis;Lipid metabolism;Mitochondrion;Polymorphism;Reference proteome;Transferase;Transit peptide.;
No_sig_nr_hit 333	upregulated	2.370830407		annotation_ENSAECH26193	2758	No_evalue	No_Uniprotmatch	No_ID	No_Description	No_KEGG	No_KEGGKO	No_GO	No_GOCC	No_GOBP	No_GOMF	No_keywords
gnl|BL_ORD_ID|52325076 XP_011252092.1 PREDICTED: coronin-2B-like isoform X2 [Camponotus floridanus] XP_011252102.1 PREDICTED: coronin-2B-like isoform X2 [Camponotus floridanus]	upregulated	2.370280417	coro2B	annotation_ENSCFLO20230	6646	0	Q8BH44	COR2B_MOUSE	Coronin-2B	mmu:235431	K13887	GO:0015629 // GO:0005737 // GO:0016020 // GO:0051015 // GO:0030036	actin cytoskeleton organization (GO:0030036);	actin filament binding (GO:0051015);	actin cytoskeleton (GO:0015629);cytoplasm (GO:0005737);membrane (GO:0016020);	Actin-binding;Coiled coil;Complete proteome;Cytoplasm;Cytoskeleton;Reference proteome;Repeat;WD repeat.;
gnl|BL_ORD_ID|55364440 XP_011631815.1 PREDICTED: uncharacterized protein LOC105423669 [Pogonomyrmex barbatus]	upregulated	2.36559845	mesh	annotation_ENSCFLO22745	5570	0	A2AVA0	SVEP1_MOUSE	Sushi, von Willebrand factor type A, EGF and pentraxin domain-containing protein 1	mmu:64817	K17495	GO:0005737 // GO:0005576 // GO:0005615 // GO:0016020 // GO:0005509 // GO:0003682 // GO:0007155	cell adhesion (GO:0007155);	calcium ion binding (GO:0005509);chromatin binding (GO:0003682);	cytoplasm (GO:0005737);extracellular region (GO:0005576);extracellular space (GO:0005615);membrane (GO:0016020);	Alternative splicing;Calcium;Cell adhesion;Complete proteome;Cytoplasm;Disulfide bond;EGF-like domain;Glycoprotein;Membrane;Reference proteome;Repeat;Secreted;Signal;Sushi.;
gnl|BL_ORD_ID|52335578 XP_011265705.1 PREDICTED: zinc finger protein 835-like isoform X1 [Camponotus floridanus]	upregulated	2.365563252	ZNF835	annotation_ENSCFLO26460	3845	0	Q8TBZ5	ZN502_HUMAN	Zinc finger protein 502	hsa:91392	No_KEGGKO	GO:0005634 // GO:0003677 // GO:0046872 // GO:0044794 // GO:0044791 // GO:0006355 // GO:0006351	positive regulation by host of viral process (GO:0044794);positive regulation by host of viral release from host cell (GO:0044791);regulation of transcription, DNA-templated (GO:0006355);transcription, DNA-templated (GO:0006351);	DNA binding (GO:0003677);metal ion binding (GO:0046872);	nucleus (GO:0005634);	Complete proteome;DNA-binding;Isopeptide bond;Metal-binding;Nucleus;Polymorphism;Reference proteome;Repeat;Transcription;Transcription regulation;Ubl conjugation;Zinc;Zinc-finger.;
gnl|BL_ORD_ID|52327771 XP_011251588.1 PREDICTED: uncharacterized protein LOC105248477, partial [Camponotus floridanus]	downregulated	2.361408115		annotation_ENSCFLO19842	3882	3.30E-92	No_Uniprotmatch	No_ID	No_Description	No_KEGG	No_KEGGKO	No_GO	No_GOCC	No_GOBP	No_GOMF	No_keywords
gnl|BL_ORD_ID|4866543 EFN74500.1 Cytochrome P450 4C1, partial [Camponotus floridanus]	downregulated	2.357578485	cyp4c1	annotation_ENSCFLO11574	1508	1.15E-57	P29981	CP4C1_BLADI	Cytochrome P450 4C1	No_KEGG	No_KEGGKO	GO:0005789 // GO:0031090 // GO:0070330 // GO:0020037 // GO:0005506	No_GOBP	aromatase activity (GO:0070330);heme binding (GO:0020037);iron ion binding (GO:0005506);	endoplasmic reticulum membrane (GO:0005789);organelle membrane (GO:0031090);	Endoplasmic reticulum;Heme;Iron;Membrane;Metal-binding;Microsome;Monooxygenase;Oxidoreductase.;
No_sig_nr_hit 882	upregulated	2.356175774		annotation_ENSHSAL14829	1886	No_evalue	No_Uniprotmatch	No_ID	No_Description	No_KEGG	No_KEGGKO	No_GO	No_GOCC	No_GOBP	No_GOMF	No_keywords
gnl|BL_ORD_ID|84600381 KZC07271.1 Voltage-dependent T-type calcium channel subunit alpha-1I [Dufourea novaeangliae]	upregulated	2.355353807	Cacna1i	annotation_ENSPB16145	6631	2.06E-18	Q9Z0Y8	CAC1I_RAT	Voltage-dependent T-type calcium channel subunit alpha-1I	rno:56827	K04856	GO:0005886 // GO:0005891 // GO:0008332 // GO:0005248 // GO:0070509 // GO:0060402 // GO:0030317 // GO:0086010 // GO:0019228 // GO:0045956 // GO:0034765 // GO:0030431	calcium ion import (GO:0070509);calcium ion transport into cytosol (GO:0060402);flagellated sperm motility (GO:0030317);membrane depolarization during action potential (GO:0086010);neuronal action potential (GO:0019228);positive regulation of calcium ion-dependent exocytosis (GO:0045956);regulation of ion transmembrane transport (GO:0034765);sleep (GO:0030431);	low voltage-gated calcium channel activity (GO:0008332);voltage-gated sodium channel activity (GO:0005248);	plasma membrane (GO:0005886);voltage-gated calcium channel complex (GO:0005891);	Alternative splicing;Calcium;Calcium channel;Calcium transport;Complete proteome;Glycoprotein;Ion channel;Ion transport;Membrane;Phosphoprotein;Reference proteome;Repeat;Transmembrane;Transmembrane helix;Transport;Voltage-gated channel.;
gnl|BL_ORD_ID|84334360 KYQ48273.1 Transcription factor collier [Trachymyrmex zeteki]	downregulated	2.351756826	kn	annotation_ENSCFLO19433	3818	0	Q07802	COE1_MOUSE	Transcription factor COE1	mmu:13591	K09103	GO:0005654 // GO:0005634 // GO:0003677 // GO:0003700 // GO:0046872 // GO:0000978 // GO:0001077 // GO:0007275 // GO:0045944 // GO:0045893 // GO:0006355	multicellular organism development (GO:0007275);positive regulation of transcription from RNA polymerase II promoter (GO:0045944);positive regulation of transcription, DNA-templated (GO:0045893);regulation of transcription, DNA-templated (GO:0006355);	DNA binding (GO:0003677);DNA binding transcription factor activity (GO:0003700);metal ion binding (GO:0046872);RNA polymerase II proximal promoter sequence-specific DNA binding (GO:0000978);transcriptional activator activity, RNA polymerase II proximal promoter sequence-specific DNA binding (GO:0001077);	nucleoplasm (GO:0005654);nucleus (GO:0005634);	3D-structure;Acetylation;Activator;Alternative splicing;Complete proteome;Developmental protein;Direct protein sequencing;DNA-binding;Isopeptide bond;Metal-binding;Nucleus;Reference proteome;Transcription;Transcription regulation;Ubl conjugation;Zinc;Zinc-finger.;
gnl|BL_ORD_ID|4858598 EFN66492.1 Serologically defined colon cancer antigen 8-like protein [Camponotus floridanus]	downregulated	2.351510259	CG4968	annotation_ENSCFLO17313	5787	0	Q9VL00	OTUBL_DROME	Ubiquitin thioesterase otubain-like	dme:Dmel_CG4968	K09602	GO:0005634 // GO:0019784 // GO:0004843 // GO:0043130 // GO:0071108	protein K48-linked deubiquitination (GO:0071108);	NEDD8-specific protease activity (GO:0019784);thiol-dependent ubiquitin-specific protease activity (GO:0004843);ubiquitin binding (GO:0043130);	nucleus (GO:0005634);	Complete proteome;Hydrolase;Protease;Reference proteome;Thiol protease;Ubl conjugation pathway.;
gnl|BL_ORD_ID|52326965 XP_011269764.1 PREDICTED: pickpocket protein 28-like isoform X2 [Camponotus floridanus]	upregulated	2.345052832	PPK28	annotation_ENSCFLO13148	5685	0	Q86LG1	PPK28_DROME	Pickpocket protein 28 {ECO:0000303|PubMed:12571352}	dme:Dmel_CG4805	K03440	GO:0016021 // GO:0005886 // GO:0005272 // GO:0071462 // GO:0042756 // GO:0035002 // GO:0009415 // GO:0006814	cellular response to water stimulus (GO:0071462);drinking behavior (GO:0042756);liquid clearance, open tracheal system (GO:0035002);response to water (GO:0009415);sodium ion transport (GO:0006814);	sodium channel activity (GO:0005272);	integral component of membrane (GO:0016021);plasma membrane (GO:0005886);	Cell membrane;Complete proteome;Ion channel;Ion transport;Membrane;Reference proteome;Sodium;Sodium channel;Sodium transport;Transmembrane;Transmembrane helix;Transport.;
gnl|BL_ORD_ID|60857223 KMQ93645.1 acyl- delta desaturase [Lasius niger]	downregulated	2.344021665		annotation_ENSCFLO17873	9995	0	Q6US81	ACO11_SPOLI	Acyl-CoA Delta(11) desaturase	No_KEGG	No_KEGGKO	GO:0016021 // GO:0017105 // GO:0046872 // GO:0006633 // GO:0006631 // GO:0055114 // GO:0042811	fatty acid biosynthetic process (GO:0006633);fatty acid metabolic process (GO:0006631);oxidation-reduction process (GO:0055114);pheromone biosynthetic process (GO:0042811);	acyl-CoA delta11-desaturase activity (GO:0017105);metal ion binding (GO:0046872);	integral component of membrane (GO:0016021);	Fatty acid biosynthesis;Fatty acid metabolism;Iron;Lipid biosynthesis;Lipid metabolism;Membrane;Metal-binding;Oxidoreductase;Transmembrane;Transmembrane helix.;
gnl|BL_ORD_ID|52332472 XP_011260147.1 PREDICTED: centrosomal protein of 164 kDa isoform X2 [Camponotus floridanus]	downregulated	2.337850897	CEP164	annotation_ENSCFLO15591	6494	0	Q5DU05	CE164_MOUSE	Centrosomal protein of 164 kDa {ECO:0000250|UniProtKB:Q9UPV0}	No_KEGG	No_KEGGKO	GO:0005814 // GO:0005813 // GO:0097539 // GO:0005929 // GO:0005615 // GO:0016607 // GO:0005654 // GO:0007049 // GO:0051301 // GO:0060271 // GO:0006281	cell cycle (GO:0007049);cell division (GO:0051301);cilium assembly (GO:0060271);DNA repair (GO:0006281);	No_GOMF	centriole (GO:0005814);centrosome (GO:0005813);ciliary transition fiber (GO:0097539);cilium (GO:0005929);extracellular space (GO:0005615);nuclear speck (GO:0016607);nucleoplasm (GO:0005654);	Alternative splicing;Cell cycle;Cell division;Cilium biogenesis/degradation;Coiled coil;Complete proteome;Cytoplasm;Cytoskeleton;DNA damage;DNA repair;Mitosis;Nucleus;Phosphoprotein;Reference proteome.;
gnl|BL_ORD_ID|4853437 XP_011266602.1 PREDICTED: organic cation transporter protein-like [Camponotus floridanus] EFN61300.1 Solute carrier family 22 member 3 [Camponotus floridanus]	downregulated	2.33617531	Orct	annotation_ENSCFLO14647	5683	9.69E-53	Q9U539	OCT1_CAEEL	Organic cation transporter 1	cel:CELE_F52F12.1	K08202	GO:0016021 // GO:0005887 // GO:0008514 // GO:0015101 // GO:0008340 // GO:0015695	determination of adult lifespan (GO:0008340);organic cation transport (GO:0015695);	organic anion transmembrane transporter activity (GO:0008514);organic cation transmembrane transporter activity (GO:0015101);	integral component of membrane (GO:0016021);integral component of plasma membrane (GO:0005887);	Alternative splicing;Complete proteome;Glycoprotein;Ion transport;Membrane;Reference proteome;Transmembrane;Transmembrane helix;Transport.;
gnl|BL_ORD_ID|55367277 XP_011635569.1 PREDICTED: LOW QUALITY PROTEIN: protein cueball [Pogonomyrmex barbatus]	downregulated	2.330495327	cue	annotation_ENSCFLO17888	3011	0	Q95RU0	CUE_DROME	Protein cueball {ECO:0000303|PubMed:8244010}	dme:Dmel_CG12086	No_KEGGKO	GO:0016021 // GO:0005886 // GO:0005509 // GO:0048477 // GO:0007285 // GO:0030431 // GO:0007283 // GO:0070328	oogenesis (GO:0048477);primary spermatocyte growth (GO:0007285);sleep (GO:0030431);spermatogenesis (GO:0007283);triglyceride homeostasis (GO:0070328);	calcium ion binding (GO:0005509);	integral component of membrane (GO:0016021);plasma membrane (GO:0005886);	Cell membrane;Complete proteome;Differentiation;Disulfide bond;EGF-like domain;Glycoprotein;Membrane;Oogenesis;Reference proteome;Repeat;Signal;Spermatogenesis;Transmembrane;Transmembrane helix.;
gnl|BL_ORD_ID|52333965 XP_011262761.1 PREDICTED: protein notum homolog [Camponotus floridanus]	downregulated	2.328160213	Notum	annotation_ENSCFLO13502	7232	0	Q9VUX3	NOTUM_DROME	Palmitoleoyl-protein carboxylesterase NOTUM {ECO:0000305}	dme:Dmel_CG13076	K19882	GO:0009986 // GO:0005615 // GO:1990699 // GO:0006507 // GO:0090090 // GO:0030178 // GO:1990697 // GO:0006029 // GO:0048076 // GO:0007419 // GO:0048190 // GO:0016055	GPI anchor release (GO:0006507);negative regulation of canonical Wnt signaling pathway (GO:0090090);negative regulation of Wnt signaling pathway (GO:0030178);protein depalmitoleylation (GO:1990697);proteoglycan metabolic process (GO:0006029);regulation of compound eye pigmentation (GO:0048076);ventral cord development (GO:0007419);wing disc dorsal/ventral pattern formation (GO:0048190);Wnt signal…	palmitoleyl hydrolase activity (GO:1990699);	cell surface (GO:0009986);extracellular space (GO:0005615);	3D-structure;Complete proteome;Glycoprotein;Hydrolase;Reference proteome;Secreted;Serine esterase;Signal;Wnt signaling pathway.;
gnl|BL_ORD_ID|51218454 XP_011151709.1 PREDICTED: chaoptin isoform X2 [Harpegnathos saltator]	downregulated	2.32654591	CHP	annotation_ENSCFLO12542	6784	0	P12024	CHAO_DROME	Chaoptin	dme:Dmel_CG1744	No_KEGGKO	GO:0046658 // GO:0005886 // GO:0016028 // GO:0035996 // GO:0007156 // GO:0032528 // GO:0050896 // GO:0042052 // GO:0007601	homophilic cell adhesion via plasma membrane adhesion molecules (GO:0007156);microvillus organization (GO:0032528);response to stimulus (GO:0050896);rhabdomere development (GO:0042052);visual perception (GO:0007601);	No_GOMF	anchored component of plasma membrane (GO:0046658);plasma membrane (GO:0005886);rhabdomere (GO:0016028);rhabdomere microvillus (GO:0035996);	Cell adhesion;Cell membrane;Complete proteome;Direct protein sequencing;Glycoprotein;Leucine-rich repeat;Membrane;Reference proteome;Repeat;Sensory transduction;Signal;Vision.;
gnl|BL_ORD_ID|60857201 KMQ93623.1 dentin sialophospho [Lasius niger]	upregulated	2.326313762		annotation_ENSPB19245	3594	5.36E-16	No_Uniprotmatch	No_ID	No_Description	No_KEGG	No_KEGGKO	No_GO	No_GOCC	No_GOBP	No_GOMF	No_keywords
gnl|BL_ORD_ID|4863602 EFN71526.1 hypothetical protein EAG_08795 [Camponotus floridanus]	upregulated	2.324618085		annotation_ENSCFLO10935	2435	5.22E-06	No_Uniprotmatch	No_ID	No_Description	No_KEGG	No_KEGGKO	No_GO	No_GOCC	No_GOBP	No_GOMF	No_keywords
No_sig_nr_hit 1298	upregulated	2.322640112		annotation_ENSSI2.2.0_13975	1514	No_evalue	No_Uniprotmatch	No_ID	No_Description	No_KEGG	No_KEGGKO	No_GO	No_GOCC	No_GOBP	No_GOMF	No_keywords
gnl|BL_ORD_ID|60856409 KMQ92803.1 breast cancer type 1 susceptibility protein [Lasius niger]	upregulated	2.320900674	Akt1	annotation_ENSCFLO12828	6143	0	Q864U1	BRCA1_BOVIN	Breast cancer type 1 susceptibility protein homolog	bta:353120	K10605	GO:0070531 // GO:0031436 // GO:0005694 // GO:0005737 // GO:0005634 // GO:0005886 // GO:0003677 // GO:0070063 // GO:0001105 // GO:0004842 // GO:0008270 // GO:0007049 // GO:0043009 // GO:0009048 // GO:0000724 // GO:0006633 // GO:0045717 // GO:0035067 // GO:0071158 // GO:0035066 // GO:0045944 // GO:0045893 // GO:0051865 // GO:0085020 // GO:0006357	cell cycle (GO:0007049);chordate embryonic development (GO:0043009);dosage compensation by inactivation of X chromosome (GO:0009048);double-strand break repair via homologous recombination (GO:0000724);fatty acid biosynthetic process (GO:0006633);negative regulation of fatty acid biosynthetic process (GO:0045717);negative regulation of histone acetylation (GO:0035067);positive regulation of cell …	DNA binding (GO:0003677);RNA polymerase binding (GO:0070063);RNA polymerase II transcription coactivator activity (GO:0001105);ubiquitin-protein transferase activity (GO:0004842);zinc ion binding (GO:0008270);	BRCA1-A complex (GO:0070531);BRCA1-BARD1 complex (GO:0031436);chromosome (GO:0005694);cytoplasm (GO:0005737);nucleus (GO:0005634);plasma membrane (GO:0005886);	Acetylation;Activator;Cell cycle;Chromosome;Complete proteome;Cytoplasm;DNA damage;DNA recombination;DNA repair;DNA-binding;Fatty acid biosynthesis;Fatty acid metabolism;Isopeptide bond;Lipid biosynthesis;Lipid metabolism;Metal-binding;Nucleus;Phosphoprotein;Reference proteome;Repeat;Transcription;Transcription regulation;Transferase;Tumor suppressor;Ubl conjugation;Ubl conjugation pathway;Zinc;Z…
gnl|BL_ORD_ID|27575862 XP_006618300.1 PREDICTED: voltage-dependent calcium channel type D subunit alpha-1-like [Apis dorsata]	upregulated	2.317283808	CACNA1D	annotation_ENSPB19443	2991	9.37E-15	Q24270	CAC1D_DROME	Voltage-dependent calcium channel type D subunit alpha-1	dme:Dmel_CG4894	K04851	GO:0016324 // GO:0016323 // GO:0005622 // GO:0005891 // GO:0008331 // GO:0046872 // GO:0005245 // GO:0070588 // GO:0006816 // GO:0019722 // GO:0042045 // GO:0086010 // GO:0006936 // GO:0016322 // GO:0034765	calcium ion transmembrane transport (GO:0070588);calcium ion transport (GO:0006816);calcium-mediated signaling (GO:0019722);epithelial fluid transport (GO:0042045);membrane depolarization during action potential (GO:0086010);muscle contraction (GO:0006936);neuron remodeling (GO:0016322);regulation of ion transmembrane transport (GO:0034765);	high voltage-gated calcium channel activity (GO:0008331);metal ion binding (GO:0046872);voltage-gated calcium channel activity (GO:0005245);	apical plasma membrane (GO:0016324);basolateral plasma membrane (GO:0016323);intracellular (GO:0005622);voltage-gated calcium channel complex (GO:0005891);	Alternative splicing;Calcium;Calcium channel;Calcium transport;Complete proteome;Glycoprotein;Ion channel;Ion transport;Membrane;Metal-binding;Phosphoprotein;Reference proteome;Repeat;Transmembrane;Transmembrane helix;Transport;Voltage-gated channel.;
gnl|BL_ORD_ID|84338824 KYQ52848.1 Fibrillin-2 [Trachymyrmex zeteki]	downregulated	2.316174667	FBN2	annotation_ENSCFLO20954	3937	1.49E-20	No_Uniprotmatch	No_ID	No_Description	No_KEGG	No_KEGGKO	No_GO	No_GOCC	No_GOBP	No_GOMF	No_keywords
gnl|BL_ORD_ID|60861803 KMQ98300.1 puratrophin-1-like protein [Lasius niger]	upregulated	2.315325428	Pura	annotation_ENSCFLO22772	1312	4.14E-10	No_Uniprotmatch	No_ID	No_Description	No_KEGG	No_KEGGKO	No_GO	No_GOCC	No_GOBP	No_GOMF	No_keywords
gnl|BL_ORD_ID|4861823 EFN69738.1 hypothetical protein EAG_10059 [Camponotus floridanus]	upregulated	2.315015409		annotation_ENSCFLO18087	2516	6.12E-19	No_Uniprotmatch	No_ID	No_Description	No_KEGG	No_KEGGKO	No_GO	No_GOCC	No_GOBP	No_GOMF	No_keywords
gnl|BL_ORD_ID|4865089 EFN73029.1 hypothetical protein EAG_11321 [Camponotus floridanus]	upregulated	2.313995189		annotation_ENSCFLO12680	4631	3.76E-156	Q7ZUV7	EMSY_DANRE	BRCA2-interacting transcriptional repressor EMSY {ECO:0000250|UniProtKB:Q7Z589}	dre:335889	No_KEGGKO	GO:0005634 // GO:0016569 // GO:0006281 // GO:0006355 // GO:0006351	covalent chromatin modification (GO:0016569);DNA repair (GO:0006281);regulation of transcription, DNA-templated (GO:0006355);transcription, DNA-templated (GO:0006351);	No_GOMF	nucleus (GO:0005634);	Chromatin regulator;Complete proteome;DNA damage;DNA repair;Nucleus;Reference proteome;Repressor;Transcription;Transcription regulation.;
gnl|BL_ORD_ID|52328581 XP_011253039.1 PREDICTED: uncharacterized protein LOC105249346 [Camponotus floridanus] XP_011253040.1 PREDICTED: uncharacterized protein LOC105249346 [Camponotus floridanus]	upregulated	2.310002255		annotation_ENSCFLO15432	6171	8.98E-169	Q6SPE9	SAMD1_RABIT	Atherin	ocu:100008923	No_KEGGKO	GO:0005737 // GO:0005576	No_GOBP	No_GOMF	cytoplasm (GO:0005737);extracellular region (GO:0005576);	Complete proteome;Cytoplasm;Phosphoprotein;Reference proteome;Secreted.;
gnl|BL_ORD_ID|52332804 XP_011260813.1 PREDICTED: solute carrier organic anion transporter family member 4A1 isoform X1 [Camponotus floridanus] XP_011260814.1 PREDICTED: solute carrier organic anion transporter family member 4A1 isoform X1 [Camponotus floridanus]	downregulated	2.30736671	SLCO4A1	annotation_ENSCFLO18612	7294	0	Q8K078	SO4A1_MOUSE	Solute carrier organic anion transporter family member 4A1	mmu:108115	K14354	GO:0005887 // GO:0008514 // GO:0015347 // GO:0015349 // GO:0015711 // GO:0043252 // GO:0070327	organic anion transport (GO:0015711);sodium-independent organic anion transport (GO:0043252);thyroid hormone transport (GO:0070327);	organic anion transmembrane transporter activity (GO:0008514);sodium-independent organic anion transmembrane transporter activity (GO:0015347);thyroid hormone transmembrane transporter activity (GO:0015349);	integral component of plasma membrane (GO:0005887);	Alternative splicing;Cell membrane;Complete proteome;Disulfide bond;Glycoprotein;Ion transport;Membrane;Phosphoprotein;Reference proteome;Transmembrane;Transmembrane helix;Transport.;
gnl|BL_ORD_ID|60858265 KMQ94701.1 leucine-rich repeat-containing protein, partial [Lasius niger]	upregulated	2.30053128	Lgr1	annotation_ENSCFLO12912	2551	3.15E-121	No_Uniprotmatch	No_ID	No_Description	No_KEGG	No_KEGGKO	No_GO	No_GOCC	No_GOBP	No_GOMF	No_keywords
gnl|BL_ORD_ID|64876670 KOB69819.1 Uncharacterized protein OBRU01_08180 [Operophtera brumata]	upregulated	2.299026031		annotation_ENSCFLO16122	1709	1.93E-17	Q5ZMM5	ZN706_CHICK	Zinc finger protein 706 {ECO:0000305}	gga:768824	No_KEGGKO	GO:0005737 // GO:0005634 // GO:0046872 // GO:1902455 // GO:0045892 // GO:0006417	negative regulation of stem cell population maintenance (GO:1902455);negative regulation of transcription, DNA-templated (GO:0045892);regulation of translation (GO:0006417);	metal ion binding (GO:0046872);	cytoplasm (GO:0005737);nucleus (GO:0005634);	Complete proteome;Cytoplasm;Metal-binding;Nucleus;Reference proteome;Repressor;Translation regulation;Zinc;Zinc-finger.;
gnl|BL_ORD_ID|6873735 EGI61285.1 hypothetical protein G5I_10533 [Acromyrmex echinatior]	upregulated	2.295465546		annotation_ENSAECH14983	3353	3.19E-14	No_Uniprotmatch	No_ID	No_Description	No_KEGG	No_KEGGKO	No_GO	No_GOCC	No_GOBP	No_GOMF	No_keywords
gnl|BL_ORD_ID|60857313 KMQ93735.1 raf-like serine threonine-protein kinase phl-like protein [Lasius niger]	upregulated	2.294049825	BRAF	annotation_ENSCFLO20496	3231	0	P11346	KRAF1_DROME	Raf homolog serine/threonine-protein kinase phl	dme:Dmel_CG2845	K04365	GO:0005737 // GO:0005829 // GO:0005622 // GO:0005886 // GO:0005524 // GO:0004709 // GO:0046872 // GO:0031434 // GO:0004674 // GO:0007298 // GO:0009267 // GO:0007623 // GO:0008069 // GO:0007173 // GO:0007369 // GO:0042386 // GO:0030097 // GO:0007476 // GO:0008586 // GO:0002168 // GO:0035171 // GO:0007552 // GO:2001234 // GO:0016242 // GO:0042461 // GO:0008284 // GO:0070374 // GO:0046534 // GO:0046…	border follicle cell migration (GO:0007298);cellular response to starvation (GO:0009267);circadian rhythm (GO:0007623);dorsal/ventral axis specification, ovarian follicular epithelium (GO:0008069);epidermal growth factor receptor signaling pathway (GO:0007173);gastrulation (GO:0007369);hemocyte differentiation (GO:0042386);hemopoiesis (GO:0030097);imaginal disc-derived wing morphogenesis (GO:0007…	ATP binding (GO:0005524);MAP kinase kinase kinase activity (GO:0004709);metal ion binding (GO:0046872);mitogen-activated protein kinase kinase binding (GO:0031434);protein serine/threonine kinase activity (GO:0004674);	cytoplasm (GO:0005737);cytosol (GO:0005829);intracellular (GO:0005622);plasma membrane (GO:0005886);	ATP-binding;Coiled coil;Complete proteome;Kinase;Metal-binding;Nucleotide-binding;Phosphoprotein;Polymorphism;Reference proteome;Serine/threonine-protein kinase;Transferase;Zinc;Zinc-finger.;
gnl|BL_ORD_ID|52330334 XP_011256185.1 PREDICTED: uncharacterized protein LOC105251246 [Camponotus floridanus]	upregulated	2.290518438		annotation_ENSCFLO17201	2628	0	No_Uniprotmatch	No_ID	No_Description	No_KEGG	No_KEGGKO	No_GO	No_GOCC	No_GOBP	No_GOMF	No_keywords
gnl|BL_ORD_ID|51218625 XP_011152005.1 PREDICTED: putative carbonic anhydrase 3 [Harpegnathos saltator]	downregulated	2.289246702	CA3	annotation_ENSCFLO16387	3057	1.21E-102	Q8UWA5	CAH2_TRIHK	Carbonic anhydrase 2	No_KEGG	No_KEGGKO	GO:0005737 // GO:0005886 // GO:0004089 // GO:0008270 // GO:0006730	one-carbon metabolic process (GO:0006730);	carbonate dehydratase activity (GO:0004089);zinc ion binding (GO:0008270);	cytoplasm (GO:0005737);plasma membrane (GO:0005886);	Cytoplasm;Lyase;Metal-binding;Zinc.;
gnl|BL_ORD_ID|84339549 KYQ53592.1 hypothetical protein ALC60_00119, partial [Trachymyrmex zeteki]	downregulated	2.289096199		annotation_ENSHSAL12161	1140	5.82E-11	No_Uniprotmatch	No_ID	No_Description	No_KEGG	No_KEGGKO	No_GO	No_GOCC	No_GOBP	No_GOMF	No_keywords
gnl|BL_ORD_ID|55949291 XP_011704383.1 PREDICTED: LIM/homeobox protein Awh-like [Wasmannia auropunctata]	upregulated	2.287936339	Awh	annotation_ENSCFLO18179	4376	3.94E-177	Q8IRC7	AWH_DROME	LIM/homeobox protein Awh	dme:Dmel_CG1072	No_KEGGKO	GO:0005634 // GO:0003677 // GO:0003700 // GO:0046872 // GO:0048749 // GO:0007444 // GO:0010468 // GO:0006355 // GO:0006351	compound eye development (GO:0048749);imaginal disc development (GO:0007444);regulation of gene expression (GO:0010468);regulation of transcription, DNA-templated (GO:0006355);transcription, DNA-templated (GO:0006351);	DNA binding (GO:0003677);DNA binding transcription factor activity (GO:0003700);metal ion binding (GO:0046872);	nucleus (GO:0005634);	Alternative splicing;Complete proteome;Developmental protein;DNA-binding;Homeobox;LIM domain;Metal-binding;Nucleus;Phosphoprotein;Reference proteome;Repeat;Transcription;Transcription regulation;Zinc.;
gnl|BL_ORD_ID|52330745 XP_011256975.1 PREDICTED: histone-lysine N-methyltransferase pr-set7 [Camponotus floridanus]	upregulated	2.287846523	gpp	annotation_ENSCFLO26101	2772	0	Q9VFK6	KMT5A_DROME	Histone-lysine N-methyltransferase pr-set7	dme:Dmel_CG3307	K11428	GO:0005634 // GO:0005700 // GO:0042799 // GO:0007049 // GO:0051301 // GO:0030261 // GO:0000077 // GO:0034771 // GO:0016571 // GO:0035067 // GO:0006355 // GO:0006351	cell cycle (GO:0007049);cell division (GO:0051301);chromosome condensation (GO:0030261);DNA damage checkpoint (GO:0000077);histone H4-K20 monomethylation (GO:0034771);histone methylation (GO:0016571);negative regulation of histone acetylation (GO:0035067);regulation of transcription, DNA-templated (GO:0006355);transcription, DNA-templated (GO:0006351);	histone methyltransferase activity (H4-K20 specific) (GO:0042799);	nucleus (GO:0005634);polytene chromosome (GO:0005700);	Cell cycle;Cell division;Chromatin regulator;Chromosome;Complete proteome;Methyltransferase;Mitosis;Nucleus;Phosphoprotein;Reference proteome;Repressor;S-adenosyl-L-methionine;Transcription;Transcription regulation;Transferase.;
gnl|BL_ORD_ID|60854384 KMQ90745.1 tektin-4-like protein [Lasius niger]	downregulated	2.281371392	Tektin-A	annotation_ENSCFLO12700	2805	5.49E-148	Q2TA38	TEKT4_BOVIN	Tektin-4	bta:510343	K18631	GO:0005737 // GO:0005874 // GO:0005634 // GO:0036126 // GO:0060271 // GO:0060294 // GO:0030317	cilium assembly (GO:0060271);cilium movement involved in cell motility (GO:0060294);flagellated sperm motility (GO:0030317);	No_GOMF	cytoplasm (GO:0005737);microtubule (GO:0005874);nucleus (GO:0005634);sperm flagellum (GO:0036126);	Cell projection;Cilium;Cilium biogenesis/degradation;Coiled coil;Complete proteome;Cytoplasm;Cytoskeleton;Flagellum;Microtubule;Reference proteome.;
gnl|BL_ORD_ID|74502217 KRT82617.1 RNA binding protein [Oryctes borbonicus]	upregulated	2.280814421		annotation_ENSCFLO23167	9479	4.24E-11	Q95KI0	RFOX1_MACFA	RNA binding protein fox-1 homolog 1	No_KEGG	No_KEGGKO	GO:0005737 // GO:0005634 // GO:0003723 // GO:0006397 // GO:0043484 // GO:0008380	mRNA processing (GO:0006397);regulation of RNA splicing (GO:0043484);RNA splicing (GO:0008380);	RNA binding (GO:0003723);	cytoplasm (GO:0005737);nucleus (GO:0005634);	Cytoplasm;Methylation;mRNA processing;mRNA splicing;Nucleus;RNA-binding.;
No_sig_nr_hit 244	downregulated	2.271571095		annotation_ENSAECH16960	1431	No_evalue	No_Uniprotmatch	No_ID	No_Description	No_KEGG	No_KEGGKO	No_GO	No_GOCC	No_GOBP	No_GOMF	No_keywords
gnl|BL_ORD_ID|60858593 KMQ95032.1 ubiquitin carboxyl-terminal hydrolase 36, partial [Lasius niger]	upregulated	2.270458162	Usp20-36	annotation_ENSCFLO17456	5945	0	B4KXJ5	UBP36_DROMO	Ubiquitin carboxyl-terminal hydrolase 36	dmo:Dmoj_GI13361	K11855	GO:0005730 // GO:0004843 // GO:0036459 // GO:0030718 // GO:0035616 // GO:1900425 // GO:0045824 // GO:0031937 // GO:1902459 // GO:0016579 // GO:0042981 // GO:0035019 // GO:0006511	germ-line stem cell population maintenance (GO:0030718);histone H2B conserved C-terminal lysine deubiquitination (GO:0035616);negative regulation of defense response to bacterium (GO:1900425);negative regulation of innate immune response (GO:0045824);positive regulation of chromatin silencing (GO:0031937);positive regulation of stem cell population maintenance (GO:1902459);protein deubiquitinatio…	thiol-dependent ubiquitin-specific protease activity (GO:0004843);thiol-dependent ubiquitinyl hydrolase activity (GO:0036459);	nucleolus (GO:0005730);	Complete proteome;Hydrolase;Nucleus;Phosphoprotein;Protease;Reference proteome;Thiol protease;Ubl conjugation pathway.;
gnl|BL_ORD_ID|52336717 XP_011267696.1 PREDICTED: esterase FE4 [Camponotus floridanus] XP_011267697.1 PREDICTED: esterase FE4 [Camponotus floridanus] XP_011267698.1 PREDICTED: esterase FE4 [Camponotus floridanus] XP_011267699.1 PREDICTED: esterase FE4 [Camponotus floridanus]	downregulated	2.269031913	Est-4	annotation_ENSCFLO14026	2374	0	B2D0J5	EST6_APIME	Venom carboxylesterase-6	ame:410928	No_KEGGKO	GO:0005576 // GO:0052689	No_GOBP	carboxylic ester hydrolase activity (GO:0052689);	extracellular region (GO:0005576);	Allergen;Complete proteome;Disulfide bond;Glycoprotein;Hydrolase;Reference proteome;Secreted;Serine esterase;Signal.;
gnl|BL_ORD_ID|60858640 KMQ95080.1 pollen-specific leucine-rich repeat extensin-like protein 3 isoform x1 protein [Lasius niger]	downregulated	2.268782639		annotation_ENSCFLO17921	4035	0	No_Uniprotmatch	No_ID	No_Description	No_KEGG	No_KEGGKO	No_GO	No_GOCC	No_GOBP	No_GOMF	No_keywords
gnl|BL_ORD_ID|52331759 XP_011258790.1 PREDICTED: tachykinins isoform X1 [Camponotus floridanus]	downregulated	2.268738257		annotation_ENSCFLO14665	3018	0	E2AIS8	TACHY_CAMFO	Tachykinins {ECO:0000312|EMBL:EFN66667.1}	No_KEGG	No_KEGGKO	GO:0005576 // GO:0007218	neuropeptide signaling pathway (GO:0007218);	No_GOMF	extracellular region (GO:0005576);	Amidation;Cleavage on pair of basic residues;Complete proteome;Direct protein sequencing;Neuropeptide;Reference proteome;Secreted.;
gnl|BL_ORD_ID|52330333 XP_011256184.1 PREDICTED: zinc finger protein 148-like isoform X2 [Camponotus floridanus]	upregulated	2.267410004		annotation_ENSCFLO26085	3514	0	Q0VDT2	ZN367_MOUSE	Zinc finger protein 367	mmu:238673	No_KEGGKO	GO:0005654 // GO:0005634 // GO:0003677 // GO:0003700 // GO:0046872 // GO:0006357 // GO:0006351	regulation of transcription from RNA polymerase II promoter (GO:0006357);transcription, DNA-templated (GO:0006351);	DNA binding (GO:0003677);DNA binding transcription factor activity (GO:0003700);metal ion binding (GO:0046872);	nucleoplasm (GO:0005654);nucleus (GO:0005634);	Activator;Alternative splicing;Coiled coil;Complete proteome;Direct protein sequencing;DNA-binding;Metal-binding;Nucleus;Phosphoprotein;Reference proteome;Repeat;Transcription;Transcription regulation;Zinc;Zinc-finger.;
No_sig_nr_hit 391	upregulated	2.266541153		annotation_ENSCFLO10675	627	No_evalue	No_Uniprotmatch	No_ID	No_Description	No_KEGG	No_KEGGKO	No_GO	No_GOCC	No_GOBP	No_GOMF	No_keywords
gnl|BL_ORD_ID|52327830 XP_011251683.1 PREDICTED: uncharacterized protein LOC105248541 isoform X1 [Camponotus floridanus] XP_011251684.1 PREDICTED: uncharacterized protein LOC105248541 isoform X1 [Camponotus floridanus]	downregulated	2.264340254	jhamt	annotation_ENSCFLO21236	2486	2.60E-103	Q9VJK8	JHAMT_DROME	Juvenile hormone acid O-methyltransferase {ECO:0000303|PubMed:18549957, ECO:0000305}	dme:Dmel_CG17330	K10718	GO:0005737 // GO:0019010 // GO:0035049 // GO:0006718 // GO:0008049	juvenile hormone biosynthetic process (GO:0006718);male courtship behavior (GO:0008049);	farnesoic acid O-methyltransferase activity (GO:0019010);juvenile hormone acid methyltransferase activity (GO:0035049);	cytoplasm (GO:0005737);	Complete proteome;Methyltransferase;Reference proteome;Transferase.;
gnl|BL_ORD_ID|4860129 EFN68034.1 Zinc finger protein 569 [Camponotus floridanus]	downregulated	2.263746417	ZNF569	annotation_ENSCFLO13327	420	2.65E-84	Q9V5M3	LOLA6_DROME	Longitudinals lacking protein, isoforms N/O/W/X/Y	No_KEGG	No_KEGGKO	GO:0005654 // GO:0005634 // GO:0003677 // GO:0003700 // GO:0046872 // GO:0046983 // GO:0019730 // GO:0007411 // GO:0016199 // GO:0007409 // GO:0048813 // GO:0008406 // GO:0002121 // GO:0035167 // GO:0007526 // GO:0045476 // GO:0045893 // GO:0007464 // GO:0045467 // GO:0010906 // GO:0044719 // GO:0006355 // GO:0006351	antimicrobial humoral response (GO:0019730);axon guidance (GO:0007411);axon midline choice point recognition (GO:0016199);axonogenesis (GO:0007409);dendrite morphogenesis (GO:0048813);gonad development (GO:0008406);inter-male aggressive behavior (GO:0002121);larval lymph gland hemopoiesis (GO:0035167);larval somatic muscle development (GO:0007526);nurse cell apoptotic process (GO:0045476);positiv…	DNA binding (GO:0003677);DNA binding transcription factor activity (GO:0003700);metal ion binding (GO:0046872);protein dimerization activity (GO:0046983);	nucleoplasm (GO:0005654);nucleus (GO:0005634);	Alternative splicing;Coiled coil;Complete proteome;Developmental protein;Differentiation;DNA-binding;Metal-binding;Neurogenesis;Nucleus;Reference proteome;Repeat;Transcription;Transcription regulation;Zinc;Zinc-finger.;
gnl|BL_ORD_ID|4867020 XP_011255420.1 PREDICTED: uncharacterized protein LOC105250797 [Camponotus floridanus] XP_011255501.1 PREDICTED: uncharacterized protein LOC105250797 [Camponotus floridanus] XP_011255585.1 PREDICTED: uncharacterized protein LOC105250797 [Camponotus floridanus] EFN74981.1 hypothetical protein EAG_05124 [Camponotus floridanus]	downregulated	2.262900711		annotation_ENSCFLO19913	2484	2.16E-128	No_Uniprotmatch	No_ID	No_Description	No_KEGG	No_KEGGKO	No_GO	No_GOCC	No_GOBP	No_GOMF	No_keywords
gnl|BL_ORD_ID|52329524 XP_011254722.1 PREDICTED: ABC transporter G family member 23 isoform X1 [Camponotus floridanus]	downregulated	2.260427655	abcG23	annotation_ENSCFLO19469	3786	0	Q55EH8	ABCGN_DICDI	ABC transporter G family member 23	ddi:DDB_G0269026	No_KEGGKO	GO:0016021 // GO:0005524 // GO:0016887	No_GOBP	ATP binding (GO:0005524);ATPase activity (GO:0016887);	integral component of membrane (GO:0016021);	ATP-binding;Complete proteome;Membrane;Nucleotide-binding;Reference proteome;Transmembrane;Transmembrane helix;Transport.;
gnl|BL_ORD_ID|4855059 XP_011264175.1 PREDICTED: alpha-(1,3)-fucosyltransferase C-like [Camponotus floridanus] EFN62934.1 Alpha-(1,3)-fucosyltransferase C [Camponotus floridanus]	downregulated	2.259111413	FucTC	annotation_ENSCFLO15636	6516	1.22E-104	Q9VUL9	FUCTA_DROME	Glycoprotein 3-alpha-L-fucosyltransferase A	dme:Dmel_CG6869	K00753	GO:0032580 // GO:0005797 // GO:0000139 // GO:0016021 // GO:0033932 // GO:0046920 // GO:0008417 // GO:0018392 // GO:0036071 // GO:0007399 // GO:0006486	N-glycan fucosylation (GO:0036071);nervous system development (GO:0007399);protein glycosylation (GO:0006486);	1,3-alpha-L-fucosidase activity (GO:0033932);alpha-(1->3)-fucosyltransferase activity (GO:0046920);fucosyltransferase activity (GO:0008417);glycoprotein 3-alpha-L-fucosyltransferase activity (GO:0018392);	Golgi cisterna membrane (GO:0032580);Golgi medial cisterna (GO:0005797);Golgi membrane (GO:0000139);integral component of membrane (GO:0016021);	Complete proteome;Glycoprotein;Glycosyltransferase;Golgi apparatus;Membrane;Reference proteome;Signal-anchor;Transferase;Transmembrane;Transmembrane helix.;
gnl|BL_ORD_ID|4862762 EFN70680.1 Sugar transporter ERD6-like 6, partial [Camponotus floridanus]	downregulated	2.25862692	Tret1-1	annotation_ENSCFLO17533	9838	7.50E-125	B0WC46	TRET1_CULQU	Facilitated trehalose transporter Tret1 {ECO:0000250|UniProtKB:Q7PIR5}	cqu:CpipJ_CPIJ004516	K14258	GO:0016021 // GO:0005886 // GO:0015574 // GO:0015771	trehalose transport (GO:0015771);	trehalose transmembrane transporter activity (GO:0015574);	integral component of membrane (GO:0016021);plasma membrane (GO:0005886);	Cell membrane;Complete proteome;Glycoprotein;Membrane;Reference proteome;Sugar transport;Transmembrane;Transmembrane helix;Transport.;
gnl|BL_ORD_ID|5940255 EFZ11392.1 hypothetical protein SINV_15130, partial [Solenopsis invicta]	upregulated	2.258558082		annotation_ENSCFLO15567	2513	5.49E-137	Q3ZBR5	TTC1_BOVIN	Tetratricopeptide repeat protein 1	bta:504602	No_KEGGKO	GO:0005829 // GO:0005778	No_GOBP	No_GOMF	cytosol (GO:0005829);peroxisomal membrane (GO:0005778);	Complete proteome;Phosphoprotein;Reference proteome;Repeat;TPR repeat.;
gnl|BL_ORD_ID|52336735 XP_011267737.1 PREDICTED: farnesyl pyrophosphate synthase isoform X2 [Camponotus floridanus] XP_011267738.1 PREDICTED: farnesyl pyrophosphate synthase isoform X2 [Camponotus floridanus]	downregulated	2.257341433	Fpps	annotation_ENSCFLO18497	2801	7.67E-126	P08836	FPPS_CHICK	Farnesyl pyrophosphate synthase	No_KEGG	No_KEGGKO	GO:0005737 // GO:0004161 // GO:0004337 // GO:0046872 // GO:0006695 // GO:0045337 // GO:0033384	cholesterol biosynthetic process (GO:0006695);farnesyl diphosphate biosynthetic process (GO:0045337);geranyl diphosphate biosynthetic process (GO:0033384);	dimethylallyltranstransferase activity (GO:0004161);geranyltranstransferase activity (GO:0004337);metal ion binding (GO:0046872);	cytoplasm (GO:0005737);	3D-structure;Cholesterol biosynthesis;Cholesterol metabolism;Complete proteome;Cytoplasm;Direct protein sequencing;Isoprene biosynthesis;Lipid biosynthesis;Lipid metabolism;Magnesium;Metal-binding;Reference proteome;Steroid biosynthesis;Steroid metabolism;Sterol biosynthesis;Sterol metabolism;Transferase.;
gnl|BL_ORD_ID|60859616 KMQ96075.1 intron-binding protein aquarius [Lasius niger]	upregulated	2.253888476	CG31368-PC	annotation_ENSCFLO21970	5260	0	O60306	AQR_HUMAN	Intron-binding protein aquarius	hsa:9716	K12874	GO:0071013 // GO:0016020 // GO:0005654 // GO:0003723 // GO:0000398 // GO:0006283	mRNA splicing, via spliceosome (GO:0000398);transcription-coupled nucleotide-excision repair (GO:0006283);	RNA binding (GO:0003723);	catalytic step 2 spliceosome (GO:0071013);membrane (GO:0016020);nucleoplasm (GO:0005654);	3D-structure;Acetylation;Complete proteome;mRNA processing;mRNA splicing;Nucleus;Reference proteome;RNA-binding;Spliceosome.;
gnl|BL_ORD_ID|52335461 XP_011265475.1 PREDICTED: protein PFC0760c-like [Camponotus floridanus]	upregulated	2.252729487		annotation_ENSCFLO17452	3406	0	No_Uniprotmatch	No_ID	No_Description	No_KEGG	No_KEGGKO	No_GO	No_GOCC	No_GOBP	No_GOMF	No_keywords
gnl|BL_ORD_ID|60859111 KMQ95560.1 zinc finger protein 1-like isoform x2 protein, partial [Lasius niger]	upregulated	2.252041088		annotation_ENSPB25048	1363	6.68E-07	No_Uniprotmatch	No_ID	No_Description	No_KEGG	No_KEGGKO	No_GO	No_GOCC	No_GOBP	No_GOMF	No_keywords
gnl|BL_ORD_ID|88645079 XP_016915769.1 PREDICTED: transcription factor 7-like, partial [Apis cerana]	upregulated	2.251765515	LEF1	annotation_ENSCobs_01222	4063	4.01E-21	P27782	LEF1_MOUSE	Lymphoid enhancer-binding factor 1	mmu:16842	K04492	GO:1990907 // GO:0005737 // GO:0005634 // GO:0032993 // GO:0005667 // GO:0070016 // GO:0008013 // GO:0070742 // GO:0003682 // GO:0043027 // GO:0003677 // GO:0003700 // GO:0008301 // GO:0035326 // GO:0030284 // GO:0030331 // GO:0045295 // GO:0042393 // GO:0042826 // GO:0000978 // GO:0000977 // GO:0043565 // GO:0003705 // GO:0008134 // GO:0044212 // GO:0001077 // GO:0001228 // GO:0046632 // GO:0060…	alpha-beta T cell differentiation (GO:0046632);anatomical structure regression (GO:0060033);apoptotic process involved in blood vessel morphogenesis (GO:1902262);apoptotic process involved in morphogenesis (GO:0060561);B cell proliferation (GO:0042100);BMP signaling pathway (GO:0030509);branching involved in blood vessel morphogenesis (GO:0001569);canonical Wnt signaling pathway (GO:0060070);cell…	armadillo repeat domain binding (GO:0070016);beta-catenin binding (GO:0008013);C2H2 zinc finger domain binding (GO:0070742);chromatin binding (GO:0003682);cysteine-type endopeptidase inhibitor activity involved in apoptotic process (GO:0043027);DNA binding (GO:0003677);DNA binding transcription factor activity (GO:0003700);DNA binding, bending (GO:0008301);enhancer binding (GO:0035326);estrogen r…	beta-catenin-TCF complex (GO:1990907);cytoplasm (GO:0005737);nucleus (GO:0005634);protein-DNA complex (GO:0032993);transcription factor complex (GO:0005667);	3D-structure;Activator;Alternative splicing;Complete proteome;DNA-binding;Isopeptide bond;Nucleus;Phosphoprotein;Reference proteome;Transcription;Transcription regulation;Ubl conjugation;Wnt signaling pathway.;
gnl|BL_ORD_ID|4865183 EFN73123.1 hypothetical protein EAG_02050 [Camponotus floridanus]	upregulated	2.251364215		annotation_ENSCFLO21008	1578	4.06E-21	No_Uniprotmatch	No_ID	No_Description	No_KEGG	No_KEGGKO	No_GO	No_GOCC	No_GOBP	No_GOMF	No_keywords
gnl|BL_ORD_ID|59136405 XP_012527452.1 PREDICTED: coiled-coil domain-containing protein AGAP005037 isoform X12 [Monomorium pharaonis]	upregulated	2.250861483		annotation_ENSCobs_01369	3521	1.14E-19	No_Uniprotmatch	No_ID	No_Description	No_KEGG	No_KEGGKO	No_GO	No_GOCC	No_GOBP	No_GOMF	No_keywords
gnl|BL_ORD_ID|55956534 XP_011689548.1 PREDICTED: ran-binding protein 9 isoform X1 [Wasmannia auropunctata] XP_011689549.1 PREDICTED: ran-binding protein 9 isoform X1 [Wasmannia auropunctata]	upregulated	2.250403749	RanBP9	annotation_ENSCFLO21975	6795	2.30E-142	Q9PTY5	RANB9_XENLA	Ran-binding protein 9	xla:398677	No_KEGGKO	GO:0005737 // GO:0005634	No_GOBP	No_GOMF	cytoplasm (GO:0005737);nucleus (GO:0005634);	Cytoplasm;Nucleus.;
gnl|BL_ORD_ID|60852045 KMQ88346.1 pin2-interacting protein x1 [Lasius niger]	upregulated	2.25032038	PINX1	annotation_ENSCFLO22011	2921	0	Q9CZX5	PINX1_MOUSE	PIN2/TERF1-interacting telomerase inhibitor 1	mmu:72400	K11135	GO:0000781 // GO:0000777 // GO:0000776 // GO:0000228 // GO:0000784 // GO:0005730 // GO:0005819 // GO:0044877 // GO:0010521 // GO:0070034 // GO:0007080 // GO:0010972 // GO:0031397 // GO:0051974 // GO:0032211 // GO:1904751 // GO:1904744 // GO:0070198 // GO:1902570 // GO:0031647 // GO:0007004	mitotic metaphase plate congression (GO:0007080);negative regulation of G2/M transition of mitotic cell cycle (GO:0010972);negative regulation of protein ubiquitination (GO:0031397);negative regulation of telomerase activity (GO:0051974);negative regulation of telomere maintenance via telomerase (GO:0032211);positive regulation of protein localization to nucleolus (GO:1904751);positive regulation…	macromolecular complex binding (GO:0044877);telomerase inhibitor activity (GO:0010521);telomerase RNA binding (GO:0070034);	chromosome, telomeric region (GO:0000781);condensed chromosome kinetochore (GO:0000777);kinetochore (GO:0000776);nuclear chromosome (GO:0000228);nuclear chromosome, telomeric region (GO:0000784);nucleolus (GO:0005730);spindle (GO:0005819);	Centromere;Chromosome;Complete proteome;Kinetochore;Nucleus;Phosphoprotein;Reference proteome;Telomere;Tumor suppressor.;
gnl|BL_ORD_ID|83636741 KYN20642.1 hypothetical protein ALC57_06959 [Trachymyrmex cornetzi]	downregulated	2.24978097		annotation_ENSPB16883	310	4.04E-11	No_Uniprotmatch	No_ID	No_Description	No_KEGG	No_KEGGKO	No_GO	No_GOCC	No_GOBP	No_GOMF	No_keywords
gnl|BL_ORD_ID|4860178 EFN68083.1 Homeobox protein B-H1, partial [Camponotus floridanus]	upregulated	2.24416874	B-H1-PA	annotation_ENSCFLO11231	4952	0	Q24255	BARH1_DROME	Homeobox protein B-H1	dme:Dmel_CG5529	K09360	GO:0005634 // GO:0000977 // GO:0003705 // GO:0001228 // GO:0008407 // GO:0001751 // GO:0008057 // GO:0007455 // GO:0007479 // GO:0000122 // GO:0045892 // GO:0050896 // GO:0008052 // GO:0007601	chaeta morphogenesis (GO:0008407);compound eye photoreceptor cell differentiation (GO:0001751);eye pigment granule organization (GO:0008057);eye-antennal disc morphogenesis (GO:0007455);leg disc proximal/distal pattern formation (GO:0007479);negative regulation of transcription from RNA polymerase II promoter (GO:0000122);negative regulation of transcription, DNA-templated (GO:0045892);response t…	RNA polymerase II regulatory region sequence-specific DNA binding (GO:0000977);transcription factor activity, RNA polymerase II distal enhancer sequence-specific binding (GO:0003705);transcriptional activator activity, RNA polymerase II transcription regulatory region sequence-specific DNA binding (GO:0001228);	nucleus (GO:0005634);	Complete proteome;Developmental protein;DNA-binding;Homeobox;Nucleus;Reference proteome;Sensory transduction;Vision.;
gnl|BL_ORD_ID|53530696 XP_011333143.1 PREDICTED: uncharacterized protein LOC105276867 [Cerapachys biroi]	upregulated	2.242422837		annotation_ENSCFLO26754	7347	8.80E-30	No_Uniprotmatch	No_ID	No_Description	No_KEGG	No_KEGGKO	No_GO	No_GOCC	No_GOBP	No_GOMF	No_keywords
gnl|BL_ORD_ID|27523472 XP_006567607.1 PREDICTED: longitudinals lacking protein, isoforms A/B/D/L-like isoform X25 [Apis mellifera]	downregulated	2.24099927	lola	annotation_ENSCFLO25467	3898	5.28E-52	Q7KQZ4	LOLA3_DROME	Longitudinals lacking protein, isoforms A/B/D/L	No_KEGG	No_KEGGKO	GO:0005654 // GO:0005634 // GO:0003677 // GO:0003700 // GO:0046872 // GO:0019730 // GO:0007411 // GO:0016199 // GO:0007409 // GO:0048813 // GO:0008406 // GO:0002121 // GO:0035167 // GO:0007526 // GO:0045476 // GO:0045893 // GO:0007464 // GO:0045467 // GO:0010906 // GO:0044719 // GO:0006355 // GO:0006351	antimicrobial humoral response (GO:0019730);axon guidance (GO:0007411);axon midline choice point recognition (GO:0016199);axonogenesis (GO:0007409);dendrite morphogenesis (GO:0048813);gonad development (GO:0008406);inter-male aggressive behavior (GO:0002121);larval lymph gland hemopoiesis (GO:0035167);larval somatic muscle development (GO:0007526);nurse cell apoptotic process (GO:0045476);positiv…	DNA binding (GO:0003677);DNA binding transcription factor activity (GO:0003700);metal ion binding (GO:0046872);	nucleoplasm (GO:0005654);nucleus (GO:0005634);	Alternative splicing;Complete proteome;Developmental protein;Differentiation;DNA-binding;Metal-binding;Neurogenesis;Nucleus;Reference proteome;Repeat;Transcription;Transcription regulation;Zinc;Zinc-finger.;
gnl|BL_ORD_ID|52333731 XP_011262414.1 PREDICTED: protein CBFA2T1 [Camponotus floridanus]	upregulated	2.240891239		annotation_ENSCFLO13984	2062	3.44E-160	Q9IAB2	MTG8R_XENLA	Protein CBFA2T2	No_KEGG	No_KEGGKO	GO:0005634 // GO:0003700 // GO:0046872 // GO:0003714 // GO:0050768 // GO:0010977 // GO:0045892 // GO:0006351	negative regulation of neurogenesis (GO:0050768);negative regulation of neuron projection development (GO:0010977);negative regulation of transcription, DNA-templated (GO:0045892);transcription, DNA-templated (GO:0006351);	DNA binding transcription factor activity (GO:0003700);metal ion binding (GO:0046872);transcription corepressor activity (GO:0003714);	nucleus (GO:0005634);	Coiled coil;Metal-binding;Nucleus;Repressor;Transcription;Transcription regulation;Zinc;Zinc-finger.;
gnl|BL_ORD_ID|57736477 XP_012228000.1 PREDICTED: UNC93-like protein [Linepithema humile]	downregulated	2.240076655	UNC93	annotation_ENSCFLO19763	4323	3.18E-178	Q9Y115	UN93L_DROME	UNC93-like protein	dme:Dmel_CG4928	No_KEGGKO	GO:0016021 // GO:0005886 // GO:0055120 // GO:0015459 // GO:0006937 // GO:0043266	regulation of muscle contraction (GO:0006937);regulation of potassium ion transport (GO:0043266);	potassium channel regulator activity (GO:0015459);	integral component of membrane (GO:0016021);plasma membrane (GO:0005886);striated muscle dense body (GO:0055120);	Complete proteome;Glycoprotein;Membrane;Reference proteome;Transmembrane;Transmembrane helix.;
gnl|BL_ORD_ID|4865132 XP_011268760.1 PREDICTED: coiled-coil domain-containing protein 51-like [Camponotus floridanus] EFN73072.1 Coiled-coil domain-containing protein 51 [Camponotus floridanus]	upregulated	2.231999574	Sgt1	annotation_ENSCFLO16553	2913	1.28E-154	Q2KIK0	SGT1_BOVIN	Protein SGT1 homolog {ECO:0000250|UniProtKB:Q08446}	bta:515509	K12795	GO:0005737 // GO:0005634	No_GOBP	No_GOMF	cytoplasm (GO:0005737);nucleus (GO:0005634);	Acetylation;Complete proteome;Cytoplasm;Isopeptide bond;Nucleus;Phosphoprotein;Reference proteome;Repeat;TPR repeat;Ubl conjugation;Ubl conjugation pathway.;
gnl|BL_ORD_ID|56274881 XP_011872584.1 PREDICTED: synaptic vesicle glycoprotein 2B-like isoform X1 [Vollenhovia emeryi]	downregulated	2.22614505	SV2A	annotation_ENSCFLO13759	7031	5.43E-110	Q4R4X3	SV2A_MACFA	Synaptic vesicle glycoprotein 2A	mcf:101926014	K06258	GO:0030054 // GO:0016021 // GO:0030672 // GO:0022857 // GO:0006836	neurotransmitter transport (GO:0006836);	transmembrane transporter activity (GO:0022857);	cell junction (GO:0030054);integral component of membrane (GO:0016021);synaptic vesicle membrane (GO:0030672);	Cell junction;Cytoplasmic vesicle;Glycoprotein;Membrane;Neurotransmitter transport;Phosphoprotein;Synapse;Transmembrane;Transmembrane helix;Transport.;
gnl|BL_ORD_ID|60859288 KMQ95739.1 hypothetical protein RF55_4027 [Lasius niger]	upregulated	2.225881114		annotation_ENSCFLO20546	1385	1.15E-45	No_Uniprotmatch	No_ID	No_Description	No_KEGG	No_KEGGKO	No_GO	No_GOCC	No_GOBP	No_GOMF	No_keywords
gnl|BL_ORD_ID|60862888 KMR04926.1 udp-glucuronosyltransferase 2c1, partial [Lasius niger]	downregulated	2.223706807		annotation_ENSCFLO10423	2662	0	No_Uniprotmatch	No_ID	No_Description	No_KEGG	No_KEGGKO	No_GO	No_GOCC	No_GOBP	No_GOMF	No_keywords
gnl|BL_ORD_ID|52334295 XP_011263322.1 PREDICTED: uncharacterized protein LOC105255619 isoform X1 [Camponotus floridanus]	upregulated	2.222913922		annotation_ENSCFLO18160	9765	0	No_Uniprotmatch	No_ID	No_Description	No_KEGG	No_KEGGKO	No_GO	No_GOCC	No_GOBP	No_GOMF	No_keywords
gnl|BL_ORD_ID|83647730 KYN32496.1 hypothetical protein ALC56_13354, partial [Trachymyrmex septentrionalis]	upregulated	2.222601861		annotation_ENSAECH14154	3042	2.12E-11	No_Uniprotmatch	No_ID	No_Description	No_KEGG	No_KEGGKO	No_GO	No_GOCC	No_GOBP	No_GOMF	No_keywords
gnl|BL_ORD_ID|60854427 KMQ90791.1 ankyrin repeat domain-containing protein 6 [Lasius niger]	downregulated	2.22217925	Ank6	annotation_ENSCFLO16502	4651	0	Q9Y2G4	ANKR6_HUMAN	Ankyrin repeat domain-containing protein 6	hsa:22881	K21435	GO:0005737 // GO:0043231 // GO:0005634 // GO:0090090 // GO:0046330 // GO:2000096	negative regulation of canonical Wnt signaling pathway (GO:0090090);positive regulation of JNK cascade (GO:0046330);positive regulation of Wnt signaling pathway, planar cell polarity pathway (GO:2000096);	No_GOMF	cytoplasm (GO:0005737);intracellular membrane-bounded organelle (GO:0043231);nucleus (GO:0005634);	Alternative splicing;ANK repeat;Coiled coil;Complete proteome;Polymorphism;Reference proteome;Repeat.;
gnl|BL_ORD_ID|52334425 XP_011263566.1 PREDICTED: uncharacterized protein LOC105255775 isoform X2 [Camponotus floridanus]	downregulated	2.220962276	Pxn	annotation_ENSCFLO18176	6683	0	A4IGL7	PXDN_XENTR	Peroxidasin	xtr:493201	K19511	GO:0005615 // GO:0020037 // GO:0046872 // GO:0004601 // GO:0042744 // GO:0006979	hydrogen peroxide catabolic process (GO:0042744);response to oxidative stress (GO:0006979);	heme binding (GO:0020037);metal ion binding (GO:0046872);peroxidase activity (GO:0004601);	extracellular space (GO:0005615);	Calcium;Complete proteome;Disulfide bond;Glycoprotein;Heme;Hydrogen peroxide;Immunoglobulin domain;Iron;Leucine-rich repeat;Metal-binding;Oxidoreductase;Peroxidase;Reference proteome;Repeat;Secreted;Signal.;
gnl|BL_ORD_ID|60856299 KMQ92691.1 histone-lysine n-methyltransferase 2d-like isoform x1 protein, partial [Lasius niger]	downregulated	2.220492612	KMT2D	annotation_ENSCFLO19974	3071	2.24E-143	No_Uniprotmatch	No_ID	No_Description	No_KEGG	No_KEGGKO	No_GO	No_GOCC	No_GOBP	No_GOMF	No_keywords
gnl|BL_ORD_ID|4864788 XP_011269502.1 PREDICTED: vang-like protein 1 [Camponotus floridanus] EFN72721.1 Vang-like protein 1 [Camponotus floridanus]	upregulated	2.215374256	VANGL1	annotation_ENSCFLO14899	2963	0	Q80Z96	VANG1_MOUSE	Vang-like protein 1	mmu:229658	K04510	GO:0016021 // GO:0016328 // GO:0007275 // GO:0043473	multicellular organism development (GO:0007275);pigmentation (GO:0043473);	No_GOMF	integral component of membrane (GO:0016021);lateral plasma membrane (GO:0016328);	Cell membrane;Complete proteome;Membrane;Phosphoprotein;Reference proteome;Transmembrane;Transmembrane helix.;
gnl|BL_ORD_ID|51806500 XP_011172926.1 PREDICTED: uncharacterized protein LOC105205270 isoform X2 [Solenopsis invicta]	upregulated	2.214996032	Thd1	annotation_ENSCFLO20870	11671	0	Q13569	TDG_HUMAN	G/T mismatch-specific thymine DNA glycosylase	hsa:6996	K20813	GO:0005654 // GO:0005634 // GO:0005886 // GO:0016605 // GO:0005524 // GO:0031404 // GO:0003684 // GO:0003677 // GO:0019104 // GO:0003690 // GO:0043739 // GO:0000287 // GO:0030983 // GO:0019904 // GO:0042803 // GO:0005080 // GO:0043621 // GO:0008263 // GO:0001104 // GO:0031402 // GO:0032183 // GO:0008134 // GO:0004844 // GO:0006284 // GO:0006285 // GO:0016569 // GO:0045008 // GO:0080111 // GO:0009…	base-excision repair (GO:0006284);base-excision repair, AP site formation (GO:0006285);covalent chromatin modification (GO:0016569);depyrimidination (GO:0045008);DNA demethylation (GO:0080111);embryo development (GO:0009790);mismatch repair (GO:0006298);negative regulation of chromatin binding (GO:0035562);negative regulation of protein binding (GO:0032091);negative regulation of transcription fr…	ATP binding (GO:0005524);chloride ion binding (GO:0031404);damaged DNA binding (GO:0003684);DNA binding (GO:0003677);DNA N-glycosylase activity (GO:0019104);double-stranded DNA binding (GO:0003690);G/U mismatch-specific uracil-DNA glycosylase activity (GO:0043739);magnesium ion binding (GO:0000287);mismatched DNA binding (GO:0030983);protein domain specific binding (GO:0019904);protein homodimeri…	nucleoplasm (GO:0005654);nucleus (GO:0005634);plasma membrane (GO:0005886);PML body (GO:0016605);	3D-structure;Activator;Chromatin regulator;Complete proteome;Direct protein sequencing;DNA damage;DNA repair;Hydrolase;Isopeptide bond;Nucleus;Polymorphism;Reference proteome;Transcription;Transcription regulation;Ubl conjugation.;
gnl|BL_ORD_ID|4862804 XP_011252754.1 PREDICTED: histone-lysine N-methyltransferase, H3 lysine-79 specific [Camponotus floridanus] XP_011252755.1 PREDICTED: histone-lysine N-methyltransferase, H3 lysine-79 specific [Camponotus floridanus] EFN70722.1 Histone-lysine N-methyltransferase, H3 lysine-79 specific [Camponotus floridanus]	upregulated	2.214719547	gpp	annotation_ENSCFLO14371	5902	0	Q8INR6	DOT1L_DROME	Histone-lysine N-methyltransferase, H3 lysine-79 specific	dme:Dmel_CG42803	K11427	GO:0000781 // GO:0035097 // GO:0005634 // GO:0031151 // GO:0006342 // GO:0006348 // GO:0048096 // GO:0000077 // GO:0006281 // GO:0034729 // GO:0016571 // GO:0046331 // GO:2000637 // GO:2000677	chromatin silencing (GO:0006342);chromatin silencing at telomere (GO:0006348);chromatin-mediated maintenance of transcription (GO:0048096);DNA damage checkpoint (GO:0000077);DNA repair (GO:0006281);histone H3-K79 methylation (GO:0034729);histone methylation (GO:0016571);lateral inhibition (GO:0046331);positive regulation of gene silencing by miRNA (GO:2000637);regulation of transcription regulato…	histone methyltransferase activity (H3-K79 specific) (GO:0031151);	chromosome, telomeric region (GO:0000781);histone methyltransferase complex (GO:0035097);nucleus (GO:0005634);	Alternative splicing;Chromatin regulator;Complete proteome;Methyltransferase;Nucleus;Phosphoprotein;Reference proteome;S-adenosyl-L-methionine;Transferase.;
gnl|BL_ORD_ID|52326368 XP_011268679.1 PREDICTED: uncharacterized protein LOC105258840 [Camponotus floridanus]	downregulated	2.214591022		annotation_ENSCFLO16472	4139	1.07E-144	No_Uniprotmatch	No_ID	No_Description	No_KEGG	No_KEGGKO	No_GO	No_GOCC	No_GOBP	No_GOMF	No_keywords
gnl|BL_ORD_ID|83612101 KYM95699.1 Putative nuclease HARBI1, partial [Cyphomyrmex costatus]	downregulated	2.214096941	HARBI1,	annotation_ENSCobs_13302	258	6.90E-23	No_Uniprotmatch	No_ID	No_Description	No_KEGG	No_KEGGKO	No_GO	No_GOCC	No_GOBP	No_GOMF	No_keywords
gnl|BL_ORD_ID|60860016 KMQ96483.1 dynein light chain axonemal [Lasius niger]	downregulated	2.210472055	DNAL1	annotation_ENSCFLO17352	2165	2.16E-66	Q4LDG9	DNAL1_HUMAN	Dynein light chain 1, axonemal	hsa:83544	K10411	GO:0005874 // GO:0036157 // GO:0043014 // GO:0045504 // GO:0003774 // GO:0036158	outer dynein arm assembly (GO:0036158);	alpha-tubulin binding (GO:0043014);dynein heavy chain binding (GO:0045504);motor activity (GO:0003774);	microtubule (GO:0005874);outer dynein arm (GO:0036157);	Acetylation;Alternative splicing;Cell projection;Ciliopathy;Complete proteome;Cytoplasm;Cytoskeleton;Disease mutation;Dynein;Kartagener syndrome;Leucine-rich repeat;Microtubule;Motor protein;Phosphoprotein;Primary ciliary dyskinesia;Reference proteome;Repeat.;
No_sig_nr_hit 241	upregulated	2.203027761		annotation_ENSAECH16863	1369	No_evalue	No_Uniprotmatch	No_ID	No_Description	No_KEGG	No_KEGGKO	No_GO	No_GOCC	No_GOBP	No_GOMF	No_keywords
gnl|BL_ORD_ID|84344851 KYQ59061.1 hypothetical protein ALC60_01896 [Trachymyrmex zeteki]	upregulated	2.200087347		annotation_ENSPB24971	464	5.25E-39	No_Uniprotmatch	No_ID	No_Description	No_KEGG	No_KEGGKO	No_GO	No_GOCC	No_GOBP	No_GOMF	No_keywords
gnl|BL_ORD_ID|55950893 XP_011692048.1 PREDICTED: uncharacterized protein LOC105452539 isoform X2 [Wasmannia auropunctata]	downregulated	2.198047909		annotation_ENSCFLO16045	2109	4.82E-149	No_Uniprotmatch	No_ID	No_Description	No_KEGG	No_KEGGKO	No_GO	No_GOCC	No_GOBP	No_GOMF	No_keywords
gnl|BL_ORD_ID|83600244 KYM79861.1 hypothetical protein ALC53_09783 [Atta colombica]	upregulated	2.19492348		annotation_ENSAECH10808	4410	4.21E-13	No_Uniprotmatch	No_ID	No_Description	No_KEGG	No_KEGGKO	No_GO	No_GOCC	No_GOBP	No_GOMF	No_keywords
gnl|BL_ORD_ID|4862338 EFN70254.1 Endocuticle structural glycoprotein SgAbd-1 [Camponotus floridanus]	downregulated	2.194111945		annotation_ENSCFLO21019	4060	2.63E-25	No_Uniprotmatch	No_ID	No_Description	No_KEGG	No_KEGGKO	No_GO	No_GOCC	No_GOBP	No_GOMF	No_keywords
gnl|BL_ORD_ID|55367616 XP_011635989.1 PREDICTED: S-adenosylmethionine decarboxylase proenzyme isoform X2 [Pogonomyrmex barbatus]	upregulated	2.190809045	AMD1	annotation_ENSCFLO22381	2197	0	P91931	DCAM_DROME	S-adenosylmethionine decarboxylase proenzyme	dme:Dmel_CG5029	K01611	GO:0005829 // GO:0004014 // GO:0050829 // GO:0006557 // GO:0008295 // GO:0006597	defense response to Gram-negative bacterium (GO:0050829);S-adenosylmethioninamine biosynthetic process (GO:0006557);spermidine biosynthetic process (GO:0008295);spermine biosynthetic process (GO:0006597);	adenosylmethionine decarboxylase activity (GO:0004014);	cytosol (GO:0005829);	Autocatalytic cleavage;Complete proteome;Decarboxylase;Lyase;Polyamine biosynthesis;Pyruvate;Reference proteome;S-adenosyl-L-methionine;Schiff base;Spermidine biosynthesis;Zymogen.;
gnl|BL_ORD_ID|52325216 XP_011254515.1 PREDICTED: endothelin-converting enzyme 1 isoform X1 [Camponotus floridanus]	downregulated	2.190493338	ECE1	annotation_ENSCFLO17068	5885	0	P42892	ECE1_HUMAN	Endothelin-converting enzyme 1	hsa:1889	K01415	GO:0005769 // GO:0005768 // GO:0009897 // GO:0070062 // GO:0016021 // GO:0031302 // GO:0005765 // GO:0016020 // GO:0048471 // GO:0005886 // GO:0031982 // GO:0033093 // GO:0004175 // GO:0004222 // GO:0017046 // GO:0042803 // GO:0008270 // GO:0010815 // GO:0010816 // GO:0043583 // GO:0042733 // GO:0034959 // GO:0007507 // GO:0042447 // GO:0016486 // GO:0060037 // GO:0001921 // GO:0016485 // GO:0003…	bradykinin catabolic process (GO:0010815);calcitonin catabolic process (GO:0010816);ear development (GO:0043583);embryonic digit morphogenesis (GO:0042733);endothelin maturation (GO:0034959);heart development (GO:0007507);hormone catabolic process (GO:0042447);peptide hormone processing (GO:0016486);pharyngeal system development (GO:0060037);positive regulation of receptor recycling (GO:0001921);…	endopeptidase activity (GO:0004175);metalloendopeptidase activity (GO:0004222);peptide hormone binding (GO:0017046);protein homodimerization activity (GO:0042803);zinc ion binding (GO:0008270);	early endosome (GO:0005769);endosome (GO:0005768);external side of plasma membrane (GO:0009897);extracellular exosome (GO:0070062);integral component of membrane (GO:0016021);intrinsic component of endosome membrane (GO:0031302);lysosomal membrane (GO:0005765);membrane (GO:0016020);perinuclear region of cytoplasm (GO:0048471);plasma membrane (GO:0005886);vesicle (GO:0031982);Weibel-Palade body (G…	3D-structure;Alternative splicing;Cell membrane;Complete proteome;Disease mutation;Disulfide bond;Glycoprotein;Hirschsprung disease;Hydrolase;Membrane;Metal-binding;Metalloprotease;Phosphoprotein;Polymorphism;Protease;Reference proteome;Signal-anchor;Transmembrane;Transmembrane helix;Zinc.;
gnl|BL_ORD_ID|57725965 XP_012214514.1 PREDICTED: uncharacterized protein LOC105667345 isoform X1 [Linepithema humile]	upregulated	2.186488502		annotation_ENSCFLO21222	7207	0	Q96QF7	ACRC_HUMAN	Acidic repeat-containing protein {ECO:0000303|PubMed:11714101}	hsa:93953	No_KEGGKO	GO:0005634 // GO:0080111	DNA demethylation (GO:0080111);	No_GOMF	nucleus (GO:0005634);	Complete proteome;Nucleus;Polymorphism;Reference proteome.;
No_sig_nr_hit 325	upregulated	2.185578859		annotation_ENSAECH23701	725	No_evalue	No_Uniprotmatch	No_ID	No_Description	No_KEGG	No_KEGGKO	No_GO	No_GOCC	No_GOBP	No_GOMF	No_keywords
gnl|BL_ORD_ID|83615166 KYM98635.1 hypothetical protein ALC62_10603 [Cyphomyrmex costatus]	upregulated	2.185118621		annotation_ENSCFLO26820	5876	7.77E-89	Q5T0B9	ZN362_HUMAN	Zinc finger protein 362	hsa:149076	No_KEGGKO	GO:0005634 // GO:0003677 // GO:0046872 // GO:0006355 // GO:0006351	regulation of transcription, DNA-templated (GO:0006355);transcription, DNA-templated (GO:0006351);	DNA binding (GO:0003677);metal ion binding (GO:0046872);	nucleus (GO:0005634);	Complete proteome;DNA-binding;Isopeptide bond;Metal-binding;Nucleus;Phosphoprotein;Reference proteome;Repeat;Transcription;Transcription regulation;Ubl conjugation;Zinc;Zinc-finger.;
gnl|BL_ORD_ID|83608398 KYM92321.1 hypothetical protein ALC53_00776 [Atta colombica]	upregulated	2.184863893		annotation_ENSAECH15397	3398	5.88E-24	No_Uniprotmatch	No_ID	No_Description	No_KEGG	No_KEGGKO	No_GO	No_GOCC	No_GOBP	No_GOMF	No_keywords
gnl|BL_ORD_ID|56291219 XP_011882741.1 PREDICTED: lysophospholipid acyltransferase 5 [Vollenhovia emeryi]	downregulated	2.184318125	LPCAT5	annotation_ENSCFLO14748	3443	0	Q91V01	MBOA5_MOUSE	Lysophospholipid acyltransferase 5	mmu:14792	K13515	GO:0005789 // GO:0016021 // GO:0016020 // GO:0047184 // GO:0008654 // GO:0097006	phospholipid biosynthetic process (GO:0008654);regulation of plasma lipoprotein particle levels (GO:0097006);	1-acylglycerophosphocholine O-acyltransferase activity (GO:0047184);	endoplasmic reticulum membrane (GO:0005789);integral component of membrane (GO:0016021);membrane (GO:0016020);	Acetylation;Acyltransferase;Complete proteome;Endoplasmic reticulum;Glycoprotein;Lipid biosynthesis;Lipid metabolism;Membrane;Phospholipid biosynthesis;Phospholipid metabolism;Reference proteome;Transferase;Transmembrane;Transmembrane helix.;
gnl|BL_ORD_ID|52327565 XP_011251248.1 PREDICTED: msx2-interacting protein isoform X2 [Camponotus floridanus]	upregulated	2.183214911	CG5921	annotation_ENSCFLO13120	9696	7.55E-172	Q9Y6N9	USH1C_HUMAN	Harmonin	hsa:10083	K21877	GO:0045177 // GO:0005903 // GO:0005737 // GO:0005856 // GO:0005829 // GO:0005902 // GO:0001917 // GO:0001750 // GO:0005886 // GO:0032420 // GO:0045202 // GO:0051015 // GO:0030507 // GO:0051017 // GO:0042491 // GO:1904970 // GO:0043623 // GO:0050957 // GO:0000086 // GO:0042472 // GO:0060122 // GO:0030046 // GO:0045494 // GO:1904106 // GO:0032532 // GO:0050953 // GO:0007605	actin filament bundle assembly (GO:0051017);auditory receptor cell differentiation (GO:0042491);brush border assembly (GO:1904970);cellular protein complex assembly (GO:0043623);equilibrioception (GO:0050957);G2/M transition of mitotic cell cycle (GO:0000086);inner ear morphogenesis (GO:0042472);inner ear receptor stereocilium organization (GO:0060122);parallel actin filament bundle assembly (GO:…	actin filament binding (GO:0051015);spectrin binding (GO:0030507);	apical part of cell (GO:0045177);brush border (GO:0005903);cytoplasm (GO:0005737);cytoskeleton (GO:0005856);cytosol (GO:0005829);microvillus (GO:0005902);photoreceptor inner segment (GO:0001917);photoreceptor outer segment (GO:0001750);plasma membrane (GO:0005886);stereocilium (GO:0032420);synapse (GO:0045202);	3D-structure;Alternative splicing;Cell projection;Coiled coil;Complete proteome;Cytoplasm;Cytoskeleton;Deafness;Differentiation;Hearing;Non-syndromic deafness;Phosphoprotein;Polymorphism;Reference proteome;Repeat;Retinitis pigmentosa;Usher syndrome.;
gnl|BL_ORD_ID|52327083 XP_011250444.1 PREDICTED: origin recognition complex subunit 2 [Camponotus floridanus]	upregulated	2.182133247	ORC2	annotation_ENSCFLO21560	2463	0	Q24168	ORC2_DROME	Origin recognition complex subunit 2	dme:Dmel_CG3041	K02604	GO:0005723 // GO:0000792 // GO:0005664 // GO:0005634 // GO:0003682 // GO:0003688 // GO:0008283 // GO:0030261 // GO:0006260 // GO:0006270 // GO:0006261 // GO:0007307 // GO:0007076 // GO:0007052	cell proliferation (GO:0008283);chromosome condensation (GO:0030261);DNA replication (GO:0006260);DNA replication initiation (GO:0006270);DNA-dependent DNA replication (GO:0006261);eggshell chorion gene amplification (GO:0007307);mitotic chromosome condensation (GO:0007076);mitotic spindle organization (GO:0007052);	chromatin binding (GO:0003682);DNA replication origin binding (GO:0003688);	alpha-heterochromatin (GO:0005723);heterochromatin (GO:0000792);nuclear origin of replication recognition complex (GO:0005664);nucleus (GO:0005634);	3D-structure;Centromere;Chromosome;Complete proteome;DNA replication;Nucleus;Phosphoprotein;Reference proteome.;
gnl|BL_ORD_ID|60860856 KMQ97335.1 serine arginine repetitive matrix protein 2-like isoform x2 protein [Lasius niger]	upregulated	2.180783596	Srrm2	annotation_ENSCFLO21834	6851	0	No_Uniprotmatch	No_ID	No_Description	No_KEGG	No_KEGGKO	No_GO	No_GOCC	No_GOBP	No_GOMF	No_keywords
gnl|BL_ORD_ID|52328902 XP_011253619.1 PREDICTED: phospholipase DDHD1-like [Camponotus floridanus] XP_011253621.1 PREDICTED: phospholipase DDHD1-like [Camponotus floridanus] XP_011253622.1 PREDICTED: phospholipase DDHD1-like [Camponotus floridanus] XP_011253623.1 PREDICTED: phospholipase DDHD1-like [Camponotus floridanus] XP_011253624.1 PREDICTED: phospholipase DDHD1-like [Camponotus floridanus] X…	upregulated	2.180283539	PAPLA1	annotation_ENSCFLO15010	9464	0	O46606	DDHD1_BOVIN	Phospholipase DDHD1	bta:338047	K13619	GO:0005737 // GO:0046872 // GO:0004620 // GO:0016042	lipid catabolic process (GO:0016042);	metal ion binding (GO:0046872);phospholipase activity (GO:0004620);	cytoplasm (GO:0005737);	Alternative splicing;Complete proteome;Cytoplasm;Hydrolase;Lipid degradation;Lipid metabolism;Phosphoprotein;Reference proteome.;
gnl|BL_ORD_ID|60850082 KMQ86337.1 reverse transcriptase, partial [Lasius niger]	upregulated	2.177443462	pol	annotation_ENSCFLO26983	511	7.32E-40	No_Uniprotmatch	No_ID	No_Description	No_KEGG	No_KEGGKO	No_GO	No_GOCC	No_GOBP	No_GOMF	No_keywords
gnl|BL_ORD_ID|30255346 EZA60326.1 Unc-13-like protein B [Cerapachys biroi]	upregulated	2.177140114	unc-13lb	annotation_ENSACEP16776	1369	8.60E-14	No_Uniprotmatch	No_ID	No_Description	No_KEGG	No_KEGGKO	No_GO	No_GOCC	No_GOBP	No_GOMF	No_keywords
gnl|BL_ORD_ID|59137235 XP_012528606.1 PREDICTED: inducible metalloproteinase inhibitor protein-like [Monomorium pharaonis]	upregulated	2.176735034		annotation_ENSSI2.2.0_05345	1506	1.21E-19	No_Uniprotmatch	No_ID	No_Description	No_KEGG	No_KEGGKO	No_GO	No_GOCC	No_GOBP	No_GOMF	No_keywords
gnl|BL_ORD_ID|4865205 EFN73145.1 hypothetical protein EAG_15243 [Camponotus floridanus]	downregulated	2.175179865		annotation_ENSCFLO10405	3960	2.11E-29	No_Uniprotmatch	No_ID	No_Description	No_KEGG	No_KEGGKO	No_GO	No_GOCC	No_GOBP	No_GOMF	No_keywords
gnl|BL_ORD_ID|60856970 KMQ93382.1 excitatory amino acid transporter 2 [Lasius niger]	upregulated	2.166301779	Slc1a2	annotation_ENSPB11531	5211	4.86E-78	P43004	EAA2_HUMAN	Excitatory amino acid transporter 2	hsa:6506	K05613	GO:0030673 // GO:0009986 // GO:0005887 // GO:0016020 // GO:0005886 // GO:0015171 // GO:0015501 // GO:0005314 // GO:0005313 // GO:0046872 // GO:0030534 // GO:0031668 // GO:0007268 // GO:0070779 // GO:0014047 // GO:0006811 // GO:0098712 // GO:0089711 // GO:0010259 // GO:0035264 // GO:0046326 // GO:0070207 // GO:0043200 // GO:0042493 // GO:0009611 // GO:0021537 // GO:0007632	adult behavior (GO:0030534);cellular response to extracellular stimulus (GO:0031668);chemical synaptic transmission (GO:0007268);D-aspartate import (GO:0070779);glutamate secretion (GO:0014047);ion transport (GO:0006811);L-glutamate import across plasma membrane (GO:0098712);L-glutamate transmembrane transport (GO:0089711);multicellular organism aging (GO:0010259);multicellular organism growth (G…	amino acid transmembrane transporter activity (GO:0015171);glutamate (GO:0015501);high-affinity glutamate transmembrane transporter activity (GO:0005314);L-glutamate transmembrane transporter activity (GO:0005313);metal ion binding (GO:0046872);	axolemma (GO:0030673);cell surface (GO:0009986);integral component of plasma membrane (GO:0005887);membrane (GO:0016020);plasma membrane (GO:0005886);	Alternative splicing;Amino-acid transport;Cell membrane;Chloride;Complete proteome;Disease mutation;Epilepsy;Glycoprotein;Lipoprotein;Membrane;Metal-binding;Palmitate;Phosphoprotein;Potassium;Reference proteome;Sodium;Symport;Transmembrane;Transmembrane helix;Transport.;
gnl|BL_ORD_ID|51817586 XP_011169986.1 PREDICTED: zinc finger BED domain-containing protein 4-like [Solenopsis invicta]	downregulated	2.164436978		annotation_ENSCFLO12519	3230	0	P08770	TRA1_MAIZE	Putative AC transposase	No_KEGG	No_KEGGKO	GO:0003677 // GO:0046983 // GO:0006310 // GO:0032196	DNA recombination (GO:0006310);transposition (GO:0032196);	DNA binding (GO:0003677);protein dimerization activity (GO:0046983);	No_GOCC	Complete proteome;DNA recombination;DNA-binding;Reference proteome;Repeat;Transposable element;Transposition.;
gnl|BL_ORD_ID|4853863 EFN61727.1 hypothetical protein EAG_05865 [Camponotus floridanus]	downregulated	2.162519828		annotation_ENSCFLO10888	919	4.34E-10	No_Uniprotmatch	No_ID	No_Description	No_KEGG	No_KEGGKO	No_GO	No_GOCC	No_GOBP	No_GOMF	No_keywords
gnl|BL_ORD_ID|60860045 KMQ96512.1 brca1-associated ring domain protein 1-like protein [Lasius niger] KMQ96513.1 brca1-associated ring domain protein 1-like protein [Lasius niger]	upregulated	2.160666051	CG5555-PB	annotation_ENSCFLO18731	1839	0	Q99728	BARD1_HUMAN	BRCA1-associated RING domain protein 1	hsa:580	K10683	GO:0070531 // GO:0031436 // GO:0005737 // GO:0036464 // GO:0016607 // GO:0005654 // GO:0005634 // GO:0000151 // GO:0019900 // GO:0046872 // GO:0046982 // GO:0042803 // GO:0003723 // GO:0004842 // GO:0007050 // GO:0006974 // GO:0000729 // GO:0006260 // GO:0000731 // GO:0006303 // GO:0043066 // GO:0031441 // GO:0046826 // GO:0043065 // GO:0045732 // GO:0016579 // GO:0085020 // GO:0016567 // GO:0042…	cell cycle arrest (GO:0007050);cellular response to DNA damage stimulus (GO:0006974);DNA double-strand break processing (GO:0000729);DNA replication (GO:0006260);DNA synthesis involved in DNA repair (GO:0000731);double-strand break repair via nonhomologous end joining (GO:0006303);negative regulation of apoptotic process (GO:0043066);negative regulation of mRNA 3'-end processing (GO:0031441);nega…	kinase binding (GO:0019900);metal ion binding (GO:0046872);protein heterodimerization activity (GO:0046982);protein homodimerization activity (GO:0042803);RNA binding (GO:0003723);ubiquitin-protein transferase activity (GO:0004842);	BRCA1-A complex (GO:0070531);BRCA1-BARD1 complex (GO:0031436);cytoplasm (GO:0005737);cytoplasmic ribonucleoprotein granule (GO:0036464);nuclear speck (GO:0016607);nucleoplasm (GO:0005654);nucleus (GO:0005634);ubiquitin ligase complex (GO:0000151);	3D-structure;Alternative splicing;ANK repeat;Complete proteome;DNA damage;DNA repair;Isopeptide bond;Metal-binding;Nucleus;Phosphoprotein;Polymorphism;Reference proteome;Repeat;Transferase;Ubl conjugation;Ubl conjugation pathway;Zinc;Zinc-finger.;
gnl|BL_ORD_ID|68464132 KOX69099.1 Histone-lysine N-methyltransferase SETMAR [Melipona quadrifasciata]	upregulated	2.158511935		annotation_ENSAECH22831	2594	1.11E-06	No_Uniprotmatch	No_ID	No_Description	No_KEGG	No_KEGGKO	No_GO	No_GOCC	No_GOBP	No_GOMF	No_keywords
gnl|BL_ORD_ID|52329432 XP_011254546.1 PREDICTED: transcriptional repressor scratch 2-like [Camponotus floridanus]	upregulated	2.156103321	SCRT1	annotation_ENSCFLO25824	578	4.23E-46	Q99M85	SCRT1_MOUSE	Transcriptional repressor scratch 1	mmu:170729	K09219	GO:0016604 // GO:0005634 // GO:0046872 // GO:0000977 // GO:0043565 // GO:0001227 // GO:0000122 // GO:2001222 // GO:0006351	negative regulation of transcription from RNA polymerase II promoter (GO:0000122);regulation of neuron migration (GO:2001222);transcription, DNA-templated (GO:0006351);	metal ion binding (GO:0046872);RNA polymerase II regulatory region sequence-specific DNA binding (GO:0000977);sequence-specific DNA binding (GO:0043565);transcriptional repressor activity, RNA polymerase II transcription regulatory region sequence-specific DNA binding (GO:0001227);	nuclear body (GO:0016604);nucleus (GO:0005634);	Complete proteome;DNA-binding;Metal-binding;Nucleus;Reference proteome;Repeat;Repressor;Transcription;Transcription regulation;Zinc;Zinc-finger.;
gnl|BL_ORD_ID|60858107 KMQ94541.1 cell division control protein 6-like protein [Lasius niger]	upregulated	2.154108106	Cdc6	annotation_ENSCFLO15349	2591	0	Q99741	CDC6_HUMAN	Cell division control protein 6 homolog	hsa:990	K02213	GO:0005737 // GO:0005829 // GO:0005794 // GO:0005654 // GO:0005634 // GO:0051233 // GO:0000922 // GO:0005524 // GO:0019900 // GO:0000166 // GO:0051301 // GO:1904385 // GO:1904117 // GO:0006260 // GO:0000076 // GO:0006270 // GO:0000082 // GO:0000278 // GO:0008285 // GO:0008156 // GO:0051984 // GO:0045737 // GO:0032467 // GO:0048146 // GO:0000079 // GO:0030071 // GO:0000083 // GO:0007089	cell division (GO:0051301);cellular response to angiotensin (GO:1904385);cellular response to vasopressin (GO:1904117);DNA replication (GO:0006260);DNA replication checkpoint (GO:0000076);DNA replication initiation (GO:0006270);G1/S transition of mitotic cell cycle (GO:0000082);mitotic cell cycle (GO:0000278);negative regulation of cell proliferation (GO:0008285);negative regulation of DNA replic…	ATP binding (GO:0005524);kinase binding (GO:0019900);nucleotide binding (GO:0000166);	cytoplasm (GO:0005737);cytosol (GO:0005829);Golgi apparatus (GO:0005794);nucleoplasm (GO:0005654);nucleus (GO:0005634);spindle midzone (GO:0051233);spindle pole (GO:0000922);	3D-structure;ATP-binding;Cell cycle;Cell division;Complete proteome;Cytoplasm;Disease mutation;DNA replication;Dwarfism;Mitosis;Nucleotide-binding;Nucleus;Phosphoprotein;Polymorphism;Reference proteome.;
gnl|BL_ORD_ID|60861501 KMQ97997.1 niemann-pick c1 protein [Lasius niger]	upregulated	2.153593148	Npc1b	annotation_ENSCFLO17327	10191	0	P56941	NPC1_PIG	Niemann-Pick C1 protein	ssc:397591	K12385	GO:0005783 // GO:0005576 // GO:0005887 // GO:0031902 // GO:0005765 // GO:0005764 // GO:0005635 // GO:0048471 // GO:0015485 // GO:0005319 // GO:0008206 // GO:0042632 // GO:0008203 // GO:0030301 // GO:0007041 // GO:0006486	bile acid metabolic process (GO:0008206);cholesterol homeostasis (GO:0042632);cholesterol metabolic process (GO:0008203);cholesterol transport (GO:0030301);lysosomal transport (GO:0007041);protein glycosylation (GO:0006486);	cholesterol binding (GO:0015485);lipid transporter activity (GO:0005319);	endoplasmic reticulum (GO:0005783);extracellular region (GO:0005576);integral component of plasma membrane (GO:0005887);late endosome membrane (GO:0031902);lysosomal membrane (GO:0005765);lysosome (GO:0005764);nuclear envelope (GO:0005635);perinuclear region of cytoplasm (GO:0048471);	Cholesterol metabolism;Complete proteome;Disulfide bond;Endosome;Glycoprotein;Lipid metabolism;Lysosome;Membrane;Reference proteome;Signal;Steroid metabolism;Sterol metabolism;Transmembrane;Transmembrane helix.;
gnl|BL_ORD_ID|60855432 KMQ91810.1 rapamycin-insensitive companion of mtor [Lasius niger]	upregulated	2.15267464	rictor	annotation_ENSCFLO19606	6496	0	Q6R327	RICTR_HUMAN	Rapamycin-insensitive companion of mTOR	hsa:253260	K08267	GO:0005829 // GO:0031932 // GO:0008047 // GO:0019901 // GO:0043022 // GO:0031532 // GO:0032148 // GO:0009790 // GO:0030010 // GO:0030950 // GO:0018105 // GO:0030838 // GO:0001938 // GO:0050731 // GO:0051897 // GO:0032008 // GO:0032956 // GO:2000114 // GO:0010468 // GO:0043087 // GO:0050727 // GO:0033135 // GO:0042325 // GO:0051896 // GO:0031929	actin cytoskeleton reorganization (GO:0031532);activation of protein kinase B activity (GO:0032148);embryo development (GO:0009790);establishment of cell polarity (GO:0030010);establishment or maintenance of actin cytoskeleton polarity (GO:0030950);peptidyl-serine phosphorylation (GO:0018105);positive regulation of actin filament polymerization (GO:0030838);positive regulation of endothelial cell…	enzyme activator activity (GO:0008047);protein kinase binding (GO:0019901);ribosome binding (GO:0043022);	cytosol (GO:0005829);TORC2 complex (GO:0031932);	Alternative splicing;Complete proteome;Developmental protein;Phosphoprotein;Polymorphism;Reference proteome.;
gnl|BL_ORD_ID|52331572 XP_011258441.1 PREDICTED: spastin isoform X3 [Camponotus floridanus]	upregulated	2.147944502	spas	annotation_ENSCFLO22910	6142	0	B4NBP4	SPAST_DROWI	Spastin {ECO:0000255|HAMAP-Rule:MF_03021}	dwi:Dwil_GK11148	K13254	GO:0005813 // GO:0005694 // GO:0005811 // GO:0016020 // GO:0005874 // GO:0031594 // GO:0008021 // GO:0043195 // GO:0005524 // GO:0016887 // GO:0008017 // GO:0008568 // GO:0051301 // GO:0035099 // GO:0007626 // GO:0051013 // GO:0000070 // GO:1900074 // GO:0045886 // GO:0048691 // GO:0050775 // GO:0045834 // GO:0031117 // GO:1900075 // GO:0045887 // GO:2000331	cell division (GO:0051301);hemocyte migration (GO:0035099);locomotory behavior (GO:0007626);microtubule severing (GO:0051013);mitotic sister chromatid segregation (GO:0000070);negative regulation of neuromuscular synaptic transmission (GO:1900074);negative regulation of synaptic growth at neuromuscular junction (GO:0045886);positive regulation of axon extension involved in regeneration (GO:004869…	ATP binding (GO:0005524);ATPase activity (GO:0016887);microtubule binding (GO:0008017);microtubule-severing ATPase activity (GO:0008568);	centrosome (GO:0005813);chromosome (GO:0005694);lipid droplet (GO:0005811);membrane (GO:0016020);microtubule (GO:0005874);neuromuscular junction (GO:0031594);synaptic vesicle (GO:0008021);terminal bouton (GO:0043195);	ATP-binding;Cell cycle;Cell division;Chromosome;Complete proteome;Cytoplasm;Cytoskeleton;Developmental protein;Differentiation;Hydrolase;Lipid droplet;Membrane;Microtubule;Mitosis;Neurogenesis;Nucleotide-binding;Reference proteome.;
gnl|BL_ORD_ID|60862600 KMR04521.1 protein casc3 [Lasius niger]	upregulated	2.147879433	Casc3	annotation_ENSCFLO16561	7229	0	A0JMU8	CASC3_XENLA	Protein CASC3	xla:100189566	K14323	GO:0035145 // GO:0016607 // GO:0048471 // GO:0003723 // GO:0006397 // GO:0051028 // GO:0000184 // GO:0006417 // GO:0008380	mRNA processing (GO:0006397);mRNA transport (GO:0051028);nuclear-transcribed mRNA catabolic process, nonsense-mediated decay (GO:0000184);regulation of translation (GO:0006417);RNA splicing (GO:0008380);	RNA binding (GO:0003723);	exon-exon junction complex (GO:0035145);nuclear speck (GO:0016607);perinuclear region of cytoplasm (GO:0048471);	Cell projection;Cytoplasm;mRNA processing;mRNA splicing;mRNA transport;Nonsense-mediated mRNA decay;Nucleus;RNA-binding;Translation regulation;Transport.;
No_sig_nr_hit 672	downregulated	2.145655244		annotation_ENSCobs_05845	346	No_evalue	No_Uniprotmatch	No_ID	No_Description	No_KEGG	No_KEGGKO	No_GO	No_GOCC	No_GOBP	No_GOMF	No_keywords
gnl|BL_ORD_ID|60855756 KMQ92137.1 oxidative stress-induced growth inhibitor 1 [Lasius niger]	upregulated	2.1450249	OSGIN1	annotation_ENSCFLO14347	4912	0	Q9UJX0	OSGI1_HUMAN	Oxidative stress-induced growth inhibitor 1	hsa:29948	No_KEGGKO	GO:0008083 // GO:0030154 // GO:0007275 // GO:0030308 // GO:0043065	cell differentiation (GO:0030154);multicellular organism development (GO:0007275);negative regulation of cell growth (GO:0030308);positive regulation of apoptotic process (GO:0043065);	growth factor activity (GO:0008083);	No_GOCC	Alternative splicing;Complete proteome;Developmental protein;Differentiation;Growth regulation;Phosphoprotein;Polymorphism;Reference proteome.;
gnl|BL_ORD_ID|30249731 XP_011337942.1 PREDICTED: lipase 3-like [Cerapachys biroi] EZA54629.1 Lipase [Cerapachys biroi]	downregulated	2.143981317	Lip3	annotation_ENSCFLO16481	3792	0	O46108	LIP3_DROME	Lipase 3	dme:Dmel_CG8823	K01052	GO:0016788 // GO:0016042	lipid catabolic process (GO:0016042);	hydrolase activity, acting on ester bonds (GO:0016788);	No_GOCC	Complete proteome;Glycoprotein;Hydrolase;Lipid degradation;Lipid metabolism;Reference proteome;Signal.;
gnl|BL_ORD_ID|83617410 KYN00922.1 Poly(A) RNA polymerase protein cid1 [Cyphomyrmex costatus]	upregulated	2.143263566		annotation_ENSCFLO22895	4664	4.26E-175	Q9VI58	TUTT_DROME	Terminal uridylyltransferase Tailor {ECO:0000305}	dme:Dmel_CG1091	No_KEGGKO	GO:0005737 // GO:0005524 // GO:0046872 // GO:0050265 // GO:2000627 // GO:0031054 // GO:0071076	positive regulation of miRNA catabolic process (GO:2000627);pre-miRNA processing (GO:0031054);RNA 3' uridylation (GO:0071076);	ATP binding (GO:0005524);metal ion binding (GO:0046872);RNA uridylyltransferase activity (GO:0050265);	cytoplasm (GO:0005737);	ATP-binding;Complete proteome;Cytoplasm;Magnesium;Metal-binding;Nucleotide-binding;Nucleotidyltransferase;Reference proteome;RNA-mediated gene silencing;Transferase.;
gnl|BL_ORD_ID|86731092 OAD60995.1 Upstream-binding protein 1 [Eufriesea mexicana]	downregulated	2.142387409	UBTF1	annotation_ENSCFLO23145	12607	1.17E-108	Q811S7	UBIP1_MOUSE	Upstream-binding protein 1	mmu:22221	K09275	GO:0005829 // GO:0005654 // GO:0005634 // GO:0003700 // GO:0043565 // GO:0001525 // GO:0006357 // GO:0006351	angiogenesis (GO:0001525);regulation of transcription from RNA polymerase II promoter (GO:0006357);transcription, DNA-templated (GO:0006351);	DNA binding transcription factor activity (GO:0003700);sequence-specific DNA binding (GO:0043565);	cytosol (GO:0005829);nucleoplasm (GO:0005654);nucleus (GO:0005634);	Alternative splicing;Complete proteome;DNA-binding;Nucleus;Phosphoprotein;Reference proteome;Transcription;Transcription regulation.;
gnl|BL_ORD_ID|84341250 KYQ55341.1 hypothetical protein ALC60_05770 [Trachymyrmex zeteki]	upregulated	2.140197183		annotation_ENSCFLO26103	7627	3.48E-35	No_Uniprotmatch	No_ID	No_Description	No_KEGG	No_KEGGKO	No_GO	No_GOCC	No_GOBP	No_GOMF	No_keywords
gnl|BL_ORD_ID|74396511 XP_014467438.1 PREDICTED: protein lethal(2)essential for life [Dinoponera quadriceps] XP_014467439.1 PREDICTED: protein lethal(2)essential for life [Dinoponera quadriceps]	upregulated	2.135302033	l(2)efl	annotation_ENSCFLO14222	12437	1.47E-39	P82147	L2EFL_DROME	Protein lethal(2)essential for life	dme:Dmel_CG4533	K09542	GO:0048471 // GO:0030018 // GO:0051082 // GO:0061077 // GO:0007275 // GO:0042026 // GO:0010998 // GO:0009408 // GO:0045214	chaperone-mediated protein folding (GO:0061077);multicellular organism development (GO:0007275);protein refolding (GO:0042026);regulation of translational initiation by eIF2 alpha phosphorylation (GO:0010998);response to heat (GO:0009408);sarcomere organization (GO:0045214);	unfolded protein binding (GO:0051082);	perinuclear region of cytoplasm (GO:0048471);Z disc (GO:0030018);	Alternative splicing;Complete proteome;Developmental protein;Reference proteome;Stress response.;
gnl|BL_ORD_ID|52328726 XP_011253287.1 PREDICTED: LOW QUALITY PROTEIN: histidine decarboxylase [Camponotus floridanus]	downregulated	2.134101301	Hdc	annotation_ENSCFLO14149	3706	0	Q05733	DCHS_DROME	Histidine decarboxylase	dme:Dmel_CG3454	K01590	GO:0004398 // GO:0030170 // GO:0042423 // GO:0006520 // GO:0043052	catecholamine biosynthetic process (GO:0042423);cellular amino acid metabolic process (GO:0006520);thermotaxis (GO:0043052);	histidine decarboxylase activity (GO:0004398);pyridoxal phosphate binding (GO:0030170);	No_GOCC	Catecholamine biosynthesis;Complete proteome;Decarboxylase;Lyase;Pyridoxal phosphate;Reference proteome.;
gnl|BL_ORD_ID|51806162 XP_011168313.1 PREDICTED: afadin-like [Solenopsis invicta]	upregulated	2.129986725	AFDN	annotation_ENSCFLO23322	6545	9.97E-15	No_Uniprotmatch	No_ID	No_Description	No_KEGG	No_KEGGKO	No_GO	No_GOCC	No_GOBP	No_GOMF	No_keywords
gnl|BL_ORD_ID|60857328 KMQ93750.1 protein g12 [Lasius niger]	downregulated	2.129373233		annotation_ENSCFLO22740	1340	1.79E-49	No_Uniprotmatch	No_ID	No_Description	No_KEGG	No_KEGGKO	No_GO	No_GOCC	No_GOBP	No_GOMF	No_keywords
gnl|BL_ORD_ID|4854371 EFN62239.1 Fatty acyl-CoA reductase 1 [Camponotus floridanus]	downregulated	2.12788413	CG5065	annotation_ENSCFLO15511	3103	0	A1ZAI5	FACR1_DROME	Putative fatty acyl-CoA reductase CG5065 {ECO:0000250|UniProtKB:Q8WVX9, ECO:0000312|EMBL:AAF57974.1}	dme:Dmel_CG5065	K13356	GO:0005779 // GO:0005778 // GO:0005777 // GO:0102965 // GO:0080019 // GO:0050062 // GO:0008611 // GO:0035336 // GO:0010025	ether lipid biosynthetic process (GO:0008611);long-chain fatty-acyl-CoA metabolic process (GO:0035336);wax biosynthetic process (GO:0010025);	alcohol-forming fatty acyl-CoA reductase activity (GO:0102965);fatty-acyl-CoA reductase (alcohol-forming) activity (GO:0080019);long-chain-fatty-acyl-CoA reductase activity (GO:0050062);	integral component of peroxisomal membrane (GO:0005779);peroxisomal membrane (GO:0005778);peroxisome (GO:0005777);	Complete proteome;Lipid biosynthesis;Lipid metabolism;Membrane;NADP;Oxidoreductase;Peroxisome;Reference proteome;Transmembrane;Transmembrane helix.;
gnl|BL_ORD_ID|52332873 XP_011260919.1 PREDICTED: scavenger receptor class B member 1 isoform X2 [Camponotus floridanus]	downregulated	2.127039246	SCARB1	annotation_ENSCFLO23151	4578	0	O18824	SCRB1_BOVIN	Scavenger receptor class B member 1	bta:282346	K13885	GO:0005901 // GO:0009986 // GO:0070062 // GO:0005887 // GO:0005765 // GO:0001540 // GO:0034186 // GO:0008035 // GO:0070506 // GO:0001530 // GO:0001875 // GO:0030169 // GO:0044406 // GO:0043534 // GO:0006707 // GO:0033344 // GO:0042632 // GO:0070508 // GO:0032497 // GO:0001935 // GO:0034384 // GO:0034375 // GO:0050892 // GO:0015920 // GO:0034383 // GO:0015914 // GO:0010886 // GO:0051000 // GO:0010…	adhesion of symbiont to host (GO:0044406);blood vessel endothelial cell migration (GO:0043534);cholesterol catabolic process (GO:0006707);cholesterol efflux (GO:0033344);cholesterol homeostasis (GO:0042632);cholesterol import (GO:0070508);detection of lipopolysaccharide (GO:0032497);endothelial cell proliferation (GO:0001935);high-density lipoprotein particle clearance (GO:0034384);high-density l…	amyloid-beta binding (GO:0001540);apolipoprotein A-I binding (GO:0034186);high-density lipoprotein particle binding (GO:0008035);high-density lipoprotein particle receptor activity (GO:0070506);lipopolysaccharide binding (GO:0001530);lipopolysaccharide receptor activity (GO:0001875);low-density lipoprotein particle binding (GO:0030169);	caveola (GO:0005901);cell surface (GO:0009986);extracellular exosome (GO:0070062);integral component of plasma membrane (GO:0005887);lysosomal membrane (GO:0005765);	Cell membrane;Complete proteome;Disulfide bond;Glycoprotein;Membrane;Receptor;Reference proteome;Transmembrane;Transmembrane helix.;
gnl|BL_ORD_ID|56280785 XP_011876480.1 PREDICTED: sodium-dependent nutrient amino acid transporter 1-like [Vollenhovia emeryi]	downregulated	2.123823856	Slc6a9	annotation_ENSCFLO17470	3718	0	B3MRS1	NAAT1_DROAN	Sodium-dependent nutrient amino acid transporter 1 {ECO:0000250|UniProtKB:Q9W4C5}	dan:Dana_GF20945	K05038	GO:0005887 // GO:0042943 // GO:0015179 // GO:0005328 // GO:0015175 // GO:0005283 // GO:0042940 // GO:0015804 // GO:0006814	D-amino acid transport (GO:0042940);neutral amino acid transport (GO:0015804);sodium ion transport (GO:0006814);	D-amino acid transmembrane transporter activity (GO:0042943);L-amino acid transmembrane transporter activity (GO:0015179);neurotransmitter (GO:0005328);neutral amino acid transmembrane transporter activity (GO:0015175);sodium (GO:0005283);	integral component of plasma membrane (GO:0005887);	Amino-acid transport;Complete proteome;Glycoprotein;Ion transport;Membrane;Reference proteome;Sodium;Sodium transport;Symport;Transmembrane;Transmembrane helix;Transport.;
gnl|BL_ORD_ID|83654689 KYN39657.1 hypothetical protein ALC56_06152, partial [Trachymyrmex septentrionalis]	upregulated	2.122912347		annotation_ENSACEP22682	4872	1.98E-06	No_Uniprotmatch	No_ID	No_Description	No_KEGG	No_KEGGKO	No_GO	No_GOCC	No_GOBP	No_GOMF	No_keywords
gnl|BL_ORD_ID|4853101 EFN60963.1 hypothetical protein EAG_06416 [Camponotus floridanus]	upregulated	2.120648904		annotation_ENSCFLO10584	3079	2.98E-07	No_Uniprotmatch	No_ID	No_Description	No_KEGG	No_KEGGKO	No_GO	No_GOCC	No_GOBP	No_GOMF	No_keywords
gnl|BL_ORD_ID|53537398 XP_011346049.1 PREDICTED: uncharacterized protein LOC105284344 [Cerapachys biroi]	upregulated	2.120142539		annotation_ENSCFLO12247	1514	5.06E-157	No_Uniprotmatch	No_ID	No_Description	No_KEGG	No_KEGGKO	No_GO	No_GOCC	No_GOBP	No_GOMF	No_keywords
gnl|BL_ORD_ID|52332940 XP_011261023.1 PREDICTED: protein smoothened isoform X3 [Camponotus floridanus]	upregulated	2.119879351	smo	annotation_ENSCFLO17965	4587	0	Q99835	SMO_HUMAN	Smoothened homolog	hsa:6608	K06226	GO:0060170 // GO:0097542 // GO:0005929 // GO:0030666 // GO:0070062 // GO:0016021 // GO:0043231 // GO:0005886 // GO:0008144 // GO:0004930 // GO:0005113 // GO:0017147 // GO:0009952 // GO:0048143 // GO:0060413 // GO:0001708 // GO:0071397 // GO:0021953 // GO:0021696 // GO:0021987 // GO:0021542 // GO:0060248 // GO:0003140 // GO:0021904 // GO:0060684 // GO:0048853 // GO:0031069 // GO:0001947 // GO:0048…	anterior/posterior pattern specification (GO:0009952);astrocyte activation (GO:0048143);atrial septum morphogenesis (GO:0060413);cell fate specification (GO:0001708);cellular response to cholesterol (GO:0071397);central nervous system neuron differentiation (GO:0021953);cerebellar cortex morphogenesis (GO:0021696);cerebral cortex development (GO:0021987);dentate gyrus development (GO:0021542);det…	drug binding (GO:0008144);G-protein coupled receptor activity (GO:0004930);patched binding (GO:0005113);Wnt-protein binding (GO:0017147);	ciliary membrane (GO:0060170);ciliary tip (GO:0097542);cilium (GO:0005929);endocytic vesicle membrane (GO:0030666);extracellular exosome (GO:0070062);integral component of membrane (GO:0016021);intracellular membrane-bounded organelle (GO:0043231);plasma membrane (GO:0005886);	3D-structure;Cell projection;Complete proteome;Developmental protein;Disease mutation;Disulfide bond;G-protein coupled receptor;Glycoprotein;Membrane;Polymorphism;Receptor;Reference proteome;Signal;Transducer;Transmembrane;Transmembrane helix.;
gnl|BL_ORD_ID|60855816 KMQ92198.1 disks large-like protein 5 protein, partial [Lasius niger]	upregulated	2.119734489	DLG5	annotation_ENSCFLO17975	11578	0	Q8TDM6	DLG5_HUMAN	Disks large homolog 5	hsa:9231	No_KEGGKO	GO:0030054 // GO:0005913 // GO:0036064 // GO:0005737 // GO:0005886 // GO:0014069 // GO:0045211 // GO:0008013 // GO:0008092 // GO:0030159 // GO:0045176 // GO:0098609 // GO:0001837 // GO:0060441 // GO:0045197 // GO:0035556 // GO:0030011 // GO:0072205 // GO:0030901 // GO:0030336 // GO:0008285 // GO:0035331 // GO:0042130 // GO:0030859 // GO:0060999 // GO:0035332 // GO:0045880 // GO:0051965 // GO:0006…	apical protein localization (GO:0045176);cell-cell adhesion (GO:0098609);epithelial to mesenchymal transition (GO:0001837);epithelial tube branching involved in lung morphogenesis (GO:0060441);establishment or maintenance of epithelial cell apical/basal polarity (GO:0045197);intracellular signal transduction (GO:0035556);maintenance of cell polarity (GO:0030011);metanephric collecting duct develo…	beta-catenin binding (GO:0008013);cytoskeletal protein binding (GO:0008092);receptor signaling complex scaffold activity (GO:0030159);	cell junction (GO:0030054);cell-cell adherens junction (GO:0005913);ciliary basal body (GO:0036064);cytoplasm (GO:0005737);plasma membrane (GO:0005886);postsynaptic density (GO:0014069);postsynaptic membrane (GO:0045211);	3D-structure;Alternative splicing;Cell junction;Cell membrane;Cell projection;Coiled coil;Complete proteome;Cytoplasm;Cytoskeleton;Membrane;Phosphoprotein;Polymorphism;Postsynaptic cell membrane;Reference proteome;Repeat;SH3 domain;Synapse.;
No_sig_nr_hit 474	upregulated	2.117557544		annotation_ENSCFLO16853	1380	No_evalue	No_Uniprotmatch	No_ID	No_Description	No_KEGG	No_KEGGKO	No_GO	No_GOCC	No_GOBP	No_GOMF	No_keywords
gnl|BL_ORD_ID|4863093 EFN71012.1 hypothetical protein EAG_09902 [Camponotus floridanus]	upregulated	2.115030998		annotation_ENSCFLO10444	2311	2.82E-24	No_Uniprotmatch	No_ID	No_Description	No_KEGG	No_KEGGKO	No_GO	No_GOCC	No_GOBP	No_GOMF	No_keywords
No_sig_nr_hit 429	upregulated	2.113969774		annotation_ENSCFLO12103	2222	No_evalue	No_Uniprotmatch	No_ID	No_Description	No_KEGG	No_KEGGKO	No_GO	No_GOCC	No_GOBP	No_GOMF	No_keywords
gnl|BL_ORD_ID|68471730 KOX76745.1 hypothetical protein WN51_11102 [Melipona quadrifasciata]	upregulated	2.113146417		annotation_ENSACEP16779	904	4.83E-24	No_Uniprotmatch	No_ID	No_Description	No_KEGG	No_KEGGKO	No_GO	No_GOCC	No_GOBP	No_GOMF	No_keywords
gnl|BL_ORD_ID|52324799 XP_011255721.1 PREDICTED: potassium/sodium hyperpolarization-activated cyclic nucleotide-gated channel 2-like [Camponotus floridanus]	downregulated	2.113103718	Hcn2	annotation_ENSCFLO19915	1591	4.19E-180	O88703	HCN2_MOUSE	Potassium/sodium hyperpolarization-activated cyclic nucleotide-gated channel 2	mmu:15166	K04955	GO:0098855 // GO:0005887 // GO:0005886 // GO:0030552 // GO:0042802 // GO:0005222 // GO:0005249 // GO:0005248 // GO:0071320 // GO:0071321 // GO:1990573 // GO:0071805 // GO:0034765 // GO:0042391 // GO:0098719 // GO:0035725	cellular response to cAMP (GO:0071320);cellular response to cGMP (GO:0071321);potassium ion import across plasma membrane (GO:1990573);potassium ion transmembrane transport (GO:0071805);regulation of ion transmembrane transport (GO:0034765);regulation of membrane potential (GO:0042391);sodium ion import across plasma membrane (GO:0098719);sodium ion transmembrane transport (GO:0035725);	cAMP binding (GO:0030552);identical protein binding (GO:0042802);intracellular cAMP activated cation channel activity (GO:0005222);voltage-gated potassium channel activity (GO:0005249);voltage-gated sodium channel activity (GO:0005248);	HCN channel complex (GO:0098855);integral component of plasma membrane (GO:0005887);plasma membrane (GO:0005886);	3D-structure;cAMP;cAMP-binding;Cell membrane;Complete proteome;Glycoprotein;Ion channel;Ion transport;Ligand-gated ion channel;Membrane;Methylation;Nucleotide-binding;Phosphoprotein;Potassium;Potassium channel;Potassium transport;Reference proteome;Sodium;Sodium channel;Sodium transport;Transmembrane;Transmembrane helix;Transport;Voltage-gated channel.;
gnl|BL_ORD_ID|57248382 XP_012166898.1 PREDICTED: longitudinals lacking protein, isoforms H/M/V-like isoform X45 [Bombus terrestris]	downregulated	2.112270792	lola	annotation_ENSCFLO13330	1704	3.52E-37	No_Uniprotmatch	No_ID	No_Description	No_KEGG	No_KEGGKO	No_GO	No_GOCC	No_GOBP	No_GOMF	No_keywords
gnl|BL_ORD_ID|52336646 XP_011267594.1 PREDICTED: BTB/POZ domain-containing protein 17 [Camponotus floridanus]	upregulated	2.112066372	BTBD17	annotation_ENSCFLO14620	3803	0	Q6GLJ1	BTBDH_XENLA	BTB/POZ domain-containing protein 17	No_KEGG	No_KEGGKO	GO:0005576	No_GOBP	No_GOMF	extracellular region (GO:0005576);	Secreted;Signal.;
gnl|BL_ORD_ID|52325943 XP_011267171.1 PREDICTED: phospholipid-transporting ATPase ID isoform X5 [Camponotus floridanus]	upregulated	2.111853172	ATP8B2	annotation_ENSCFLO18340	15742	0	Q8TF62	AT8B4_HUMAN	Probable phospholipid-transporting ATPase IM	hsa:79895	K01530	GO:0005794 // GO:0016021 // GO:0005886 // GO:0035579 // GO:0070821 // GO:0005524 // GO:0000287 // GO:0004012 // GO:0007030 // GO:0043312	Golgi organization (GO:0007030);neutrophil degranulation (GO:0043312);	ATP binding (GO:0005524);magnesium ion binding (GO:0000287);phospholipid-translocating ATPase activity (GO:0004012);	Golgi apparatus (GO:0005794);integral component of membrane (GO:0016021);plasma membrane (GO:0005886);specific granule membrane (GO:0035579);tertiary granule membrane (GO:0070821);	ATP-binding;Cell membrane;Complete proteome;Golgi apparatus;Hydrolase;Lipid transport;Magnesium;Membrane;Metal-binding;Nucleotide-binding;Polymorphism;Reference proteome;Transmembrane;Transmembrane helix;Transport.;
gnl|BL_ORD_ID|51810928 XP_011160238.1 PREDICTED: uncharacterized protein LOC105196162 [Solenopsis invicta]	downregulated	2.110980567		annotation_ENSCFLO20038	1944	0	No_Uniprotmatch	No_ID	No_Description	No_KEGG	No_KEGGKO	No_GO	No_GOCC	No_GOBP	No_GOMF	No_keywords
gnl|BL_ORD_ID|4866239 EFN74191.1 Sodium-dependent dopamine transporter [Camponotus floridanus]	downregulated	2.110577114	SLC6A3	annotation_ENSCFLO20511	4683	0	Q7K4Y6	DAT_DROME	Sodium-dependent dopamine transporter {ECO:0000303|PubMed:11125028}	dme:Dmel_CG8380	K05036	GO:0005887 // GO:0098793 // GO:0019811 // GO:0005329 // GO:0046872 // GO:0005328 // GO:0008344 // GO:0042745 // GO:0015872 // GO:0099509 // GO:1990834 // GO:0030431	adult locomotory behavior (GO:0008344);circadian sleep/wake cycle (GO:0042745);dopamine transport (GO:0015872);regulation of presynaptic cytosolic calcium ion concentration (GO:0099509);response to odorant (GO:1990834);sleep (GO:0030431);	cocaine binding (GO:0019811);dopamine transmembrane transporter activity (GO:0005329);metal ion binding (GO:0046872);neurotransmitter (GO:0005328);	integral component of plasma membrane (GO:0005887);presynapse (GO:0098793);	3D-structure;Cell membrane;Complete proteome;Disulfide bond;Glycoprotein;Membrane;Metal-binding;Neurotransmitter transport;Reference proteome;Sodium;Symport;Transmembrane;Transmembrane helix;Transport.;
gnl|BL_ORD_ID|56273750 XP_011871057.1 PREDICTED: uncharacterized protein LOC105563770 [Vollenhovia emeryi]	downregulated	2.108978253		annotation_ENSCFLO22805	2562	9.93E-123	No_Uniprotmatch	No_ID	No_Description	No_KEGG	No_KEGGKO	No_GO	No_GOCC	No_GOBP	No_GOMF	No_keywords
gnl|BL_ORD_ID|4864307 EFN72236.1 Cytochrome P450 4C1 [Camponotus floridanus]	downregulated	2.106592149	Cyp4c1	annotation_ENSPB23783	1458	8.21E-40	Q9VYY4	C4G15_DROME	Cytochrome P450 4g15	dme:Dmel_CG11715	K15001	GO:0005789 // GO:0031090 // GO:0020037 // GO:0005506 // GO:0004497 // GO:0016705	No_GOBP	heme binding (GO:0020037);iron ion binding (GO:0005506);monooxygenase activity (GO:0004497);oxidoreductase activity, acting on paired donors, with incorporation or reduction of molecular oxygen (GO:0016705);	endoplasmic reticulum membrane (GO:0005789);organelle membrane (GO:0031090);	Complete proteome;Endoplasmic reticulum;Heme;Iron;Membrane;Metal-binding;Microsome;Monooxygenase;Oxidoreductase;Reference proteome.;
gnl|BL_ORD_ID|74417295 XP_014485118.1 PREDICTED: exportin-7 isoform X1 [Dinoponera quadriceps]	upregulated	2.104940324	XPO7	annotation_ENSCFLO21529	2048	9.26E-09	No_Uniprotmatch	No_ID	No_Description	No_KEGG	No_KEGGKO	No_GO	No_GOCC	No_GOBP	No_GOMF	No_keywords
gnl|BL_ORD_ID|4855267 EFN63148.1 hypothetical protein EAG_12887 [Camponotus floridanus]	downregulated	2.10167687		annotation_ENSCFLO13058	1892	7.41E-33	No_Uniprotmatch	No_ID	No_Description	No_KEGG	No_KEGGKO	No_GO	No_GOCC	No_GOBP	No_GOMF	No_keywords
gnl|BL_ORD_ID|52334793 XP_011264269.1 PREDICTED: LOW QUALITY PROTEIN: uncharacterized protein LOC105256224, partial [Camponotus floridanus]	downregulated	2.098682987		annotation_ENSCFLO26464	2335	1.19E-139	No_Uniprotmatch	No_ID	No_Description	No_KEGG	No_KEGGKO	No_GO	No_GOCC	No_GOBP	No_GOMF	No_keywords
gnl|BL_ORD_ID|60860742 KMQ97220.1 hypothetical protein RF55_2454 [Lasius niger]	upregulated	2.097077436	Hccs	annotation_ENSCFLO17006	7807	1.27E-174	P53702	CCHL_MOUSE	Cytochrome c-type heme lyase	mmu:15159	K01764	GO:0005743 // GO:0005739 // GO:0004408 // GO:0046872 // GO:0018063	cytochrome c-heme linkage (GO:0018063);	holocytochrome-c synthase activity (GO:0004408);metal ion binding (GO:0046872);	mitochondrial inner membrane (GO:0005743);mitochondrion (GO:0005739);	Complete proteome;Heme;Iron;Lipoprotein;Lyase;Membrane;Metal-binding;Mitochondrion;Mitochondrion inner membrane;Myristate;Reference proteome;Repeat.;
gnl|BL_ORD_ID|60857063 KMQ93479.1 beta- -n-acetylgalactosaminyltransferase bre-4 [Lasius niger]	upregulated	2.096722831	_4GalNAcT4	annotation_ENSCFLO16899	2625	0	A8Y1P7	BRE4_CAEBR	Beta-1,4-N-acetylgalactosaminyltransferase bre-4	cbr:CBG22165	K07968	GO:0016021 // GO:0033207 // GO:0046872 // GO:0005975 // GO:0045747 // GO:0006486 // GO:0009636	carbohydrate metabolic process (GO:0005975);positive regulation of Notch signaling pathway (GO:0045747);protein glycosylation (GO:0006486);response to toxic substance (GO:0009636);	beta-1,4-N-acetylgalactosaminyltransferase activity (GO:0033207);metal ion binding (GO:0046872);	integral component of membrane (GO:0016021);	Complete proteome;Disulfide bond;Glycoprotein;Glycosyltransferase;Insecticide resistance;Manganese;Membrane;Metal-binding;Reference proteome;Signal-anchor;Transferase;Transmembrane;Transmembrane helix.;
gnl|BL_ORD_ID|4877580 EFN85627.1 hypothetical protein EAI_11082 [Harpegnathos saltator]	upregulated	2.096174511		annotation_ENSCFLO16589	5291	7.67E-158	No_Uniprotmatch	No_ID	No_Description	No_KEGG	No_KEGGKO	No_GO	No_GOCC	No_GOBP	No_GOMF	No_keywords
gnl|BL_ORD_ID|52333963 XP_011262753.1 PREDICTED: patched domain-containing protein 3-like isoform X1 [Camponotus floridanus] XP_011262754.1 PREDICTED: patched domain-containing protein 3-like isoform X1 [Camponotus floridanus] XP_011262755.1 PREDICTED: patched domain-containing protein 3-like isoform X1 [Camponotus floridanus]	downregulated	2.094715389	CSN4	annotation_ENSCFLO13504	5322	0	O15118	NPC1_HUMAN	COP9 signalosome complex subunit 4	hsa:4864	K12385	GO:0005783 // GO:0070062 // GO:0005576 // GO:0005794 // GO:0016021 // GO:0005887 // GO:0031902 // GO:0005765 // GO:0005764 // GO:0016020 // GO:0045121 // GO:0005635 // GO:0048471 // GO:0015485 // GO:0004872 // GO:0015248 // GO:0004888 // GO:0001618 // GO:0007628 // GO:0006914 // GO:0008206 // GO:0071404 // GO:0071383 // GO:0033344 // GO:0042632 // GO:0008203 // GO:0030301 // GO:0006897 // GO:0090…	adult walking behavior (GO:0007628);autophagy (GO:0006914);bile acid metabolic process (GO:0008206);cellular response to low-density lipoprotein particle stimulus (GO:0071404);cellular response to steroid hormone stimulus (GO:0071383);cholesterol efflux (GO:0033344);cholesterol homeostasis (GO:0042632);cholesterol metabolic process (GO:0008203);cholesterol transport (GO:0030301);endocytosis (GO:0…	cholesterol binding (GO:0015485);receptor activity (GO:0004872);sterol transporter activity (GO:0015248);transmembrane signaling receptor activity (GO:0004888);virus receptor activity (GO:0001618);	endoplasmic reticulum (GO:0005783);extracellular exosome (GO:0070062);extracellular region (GO:0005576);Golgi apparatus (GO:0005794);integral component of membrane (GO:0016021);integral component of plasma membrane (GO:0005887);late endosome membrane (GO:0031902);lysosomal membrane (GO:0005765);lysosome (GO:0005764);membrane (GO:0016020);membrane raft (GO:0045121);nuclear envelope (GO:0005635);pe…	3D-structure;Alternative splicing;Cholesterol metabolism;Complete proteome;Disease mutation;Disulfide bond;Endosome;Glycoprotein;Host cell receptor for virus entry;Host-virus interaction;Lipid metabolism;Lysosome;Membrane;Niemann-Pick disease;Polymorphism;Receptor;Reference proteome;Signal;Steroid metabolism;Sterol metabolism;Transmembrane;Transmembrane helix.;
gnl|BL_ORD_ID|4867221 EFN75182.1 hypothetical protein EAI_08843 [Harpegnathos saltator]	upregulated	2.092950958		annotation_ENSPB18881	8690	4.75E-35	No_Uniprotmatch	No_ID	No_Description	No_KEGG	No_KEGGKO	No_GO	No_GOCC	No_GOBP	No_GOMF	No_keywords
gnl|BL_ORD_ID|60861338 KMQ97828.1 ubiquitin carboxyl-terminal hydrolase 20-like protein [Lasius niger]	upregulated	2.092154586	Usp20-33	annotation_ENSCFLO18951	8213	0	A5PMR2	UBP33_DANRE	Ubiquitin carboxyl-terminal hydrolase 33	dre:406508	K11848	GO:0005813 // GO:0048471 // GO:0004197 // GO:0004843 // GO:0036459 // GO:0008270 // GO:0007411 // GO:0016477 // GO:0051298 // GO:0006897 // GO:0016579 // GO:0071108 // GO:0070536 // GO:0008277 // GO:0006511	axon guidance (GO:0007411);cell migration (GO:0016477);centrosome duplication (GO:0051298);endocytosis (GO:0006897);protein deubiquitination (GO:0016579);protein K48-linked deubiquitination (GO:0071108);protein K63-linked deubiquitination (GO:0070536);regulation of G-protein coupled receptor protein signaling pathway (GO:0008277);ubiquitin-dependent protein catabolic process (GO:0006511);	cysteine-type endopeptidase activity (GO:0004197);thiol-dependent ubiquitin-specific protease activity (GO:0004843);thiol-dependent ubiquitinyl hydrolase activity (GO:0036459);zinc ion binding (GO:0008270);	centrosome (GO:0005813);perinuclear region of cytoplasm (GO:0048471);	Complete proteome;Cytoplasm;Cytoskeleton;Endocytosis;Hydrolase;Metal-binding;Protease;Reference proteome;Repeat;Thiol protease;Ubl conjugation pathway;Zinc;Zinc-finger.;
gnl|BL_ORD_ID|55957974 XP_011691562.1 PREDICTED: nuclear migration protein nudC [Wasmannia auropunctata]	upregulated	2.091893834		annotation_ENSCFLO19023	1552	3.55E-51	Q5ZIN1	NUDC_CHICK	Nuclear migration protein nudC	gga:419578	No_KEGGKO	GO:0005737 // GO:0005874 // GO:0051082 // GO:0007049 // GO:0051301 // GO:0032502 // GO:0006457	cell cycle (GO:0007049);cell division (GO:0051301);developmental process (GO:0032502);protein folding (GO:0006457);	unfolded protein binding (GO:0051082);	cytoplasm (GO:0005737);microtubule (GO:0005874);	Cell cycle;Cell division;Coiled coil;Complete proteome;Cytoplasm;Cytoskeleton;Microtubule;Mitosis;Phosphoprotein;Reference proteome.;
gnl|BL_ORD_ID|5949971 EFZ21128.1 hypothetical protein SINV_06368, partial [Solenopsis invicta]	upregulated	2.09009327	mbl	annotation_ENSPB10996	2977	7.77E-27	O16011	MBL_DROME	Protein muscleblind	dme:Dmel_CG33197	K14943	GO:0005737 // GO:0031673 // GO:0005634 // GO:0048471 // GO:0030018 // GO:0003677 // GO:0046872 // GO:0003676 // GO:0006915 // GO:0001751 // GO:0009790 // GO:0001654 // GO:0046716 // GO:0007517 // GO:0007422 // GO:0000381 // GO:0045924 // GO:0010468 // GO:0050896 // GO:0042052 // GO:0007525 // GO:0007601	apoptotic process (GO:0006915);compound eye photoreceptor cell differentiation (GO:0001751);embryo development (GO:0009790);eye development (GO:0001654);muscle cell cellular homeostasis (GO:0046716);muscle organ development (GO:0007517);peripheral nervous system development (GO:0007422);regulation of alternative mRNA splicing, via spliceosome (GO:0000381);regulation of female receptivity (GO:0045…	DNA binding (GO:0003677);metal ion binding (GO:0046872);nucleic acid binding (GO:0003676);	cytoplasm (GO:0005737);H zone (GO:0031673);nucleus (GO:0005634);perinuclear region of cytoplasm (GO:0048471);Z disc (GO:0030018);	Alternative splicing;Complete proteome;Developmental protein;Metal-binding;Nucleus;Reference proteome;Repeat;Sensory transduction;Vision;Zinc;Zinc-finger.;
gnl|BL_ORD_ID|52331287 XP_011257901.1 PREDICTED: uncharacterized protein LOC105252294 isoform X1 [Camponotus floridanus]	upregulated	2.089742338		annotation_ENSCFLO20122	10587	0	P23792	DISC_DROME	Protein disconnected	dme:Dmel_CG9908	No_KEGGKO	GO:0005634 // GO:0003677 // GO:0001158 // GO:0046872 // GO:0007469 // GO:0007420 // GO:0007623 // GO:0008062 // GO:0007479 // GO:0045475 // GO:0045494 // GO:0045944 // GO:0045893 // GO:0010468 // GO:0010906 // GO:0050896 // GO:0007601	antennal development (GO:0007469);brain development (GO:0007420);circadian rhythm (GO:0007623);eclosion rhythm (GO:0008062);leg disc proximal/distal pattern formation (GO:0007479);locomotor rhythm (GO:0045475);photoreceptor cell maintenance (GO:0045494);positive regulation of transcription from RNA polymerase II promoter (GO:0045944);positive regulation of transcription, DNA-templated (GO:0045893…	DNA binding (GO:0003677);enhancer sequence-specific DNA binding (GO:0001158);metal ion binding (GO:0046872);	nucleus (GO:0005634);	Complete proteome;Developmental protein;DNA-binding;Metal-binding;Nucleus;Reference proteome;Repeat;Sensory transduction;Vision;Zinc;Zinc-finger.;
gnl|BL_ORD_ID|84335725 KYQ49663.1 hypothetical protein ALC60_11258 [Trachymyrmex zeteki]	upregulated	2.089435335		annotation_ENSCFLO11290	3226	0	No_Uniprotmatch	No_ID	No_Description	No_KEGG	No_KEGGKO	No_GO	No_GOCC	No_GOBP	No_GOMF	No_keywords
gnl|BL_ORD_ID|52332792 XP_011260797.1 PREDICTED: micronuclear linker histone polyprotein isoform X1 [Camponotus floridanus]	upregulated	2.089023525	Pparg1	annotation_ENSCFLO18608	6454	0	Q6NZN1	PPRC1_MOUSE	Peroxisome proliferator-activated receptor gamma coactivator-related protein 1	mmu:226169	K17963	GO:0005654 // GO:0005634 // GO:0030374 // GO:0003723 // GO:0001104 // GO:0008134 // GO:0051091 // GO:0045944 // GO:0006351	positive regulation of DNA binding transcription factor activity (GO:0051091);positive regulation of transcription from RNA polymerase II promoter (GO:0045944);transcription, DNA-templated (GO:0006351);	ligand-dependent nuclear receptor transcription coactivator activity (GO:0030374);RNA binding (GO:0003723);RNA polymerase II transcription cofactor activity (GO:0001104);transcription factor binding (GO:0008134);	nucleoplasm (GO:0005654);nucleus (GO:0005634);	Activator;Alternative splicing;Complete proteome;Nucleus;Phosphoprotein;Reference proteome;RNA-binding;Transcription;Transcription regulation.;
gnl|BL_ORD_ID|30247888 EZA52770.1 hypothetical protein X777_08485 [Cerapachys biroi]	upregulated	2.088643568		annotation_ENSAECH10763	7221	1.44E-14	No_Uniprotmatch	No_ID	No_Description	No_KEGG	No_KEGGKO	No_GO	No_GOCC	No_GOBP	No_GOMF	No_keywords
gnl|BL_ORD_ID|4863686 EFN71610.1 hypothetical protein EAG_11599 [Camponotus floridanus]	upregulated	2.085645609		annotation_ENSCFLO10650	7542	1.31E-28	No_Uniprotmatch	No_ID	No_Description	No_KEGG	No_KEGGKO	No_GO	No_GOCC	No_GOBP	No_GOMF	No_keywords
gnl|BL_ORD_ID|60857303 KMQ93725.1 protein sprouty [Lasius niger]	downregulated	2.084616193	sty	annotation_ENSCFLO13198	1866	8.12E-168	O44783	SPY_DROME	Protein sprouty	dme:Dmel_CG1921	K17383	GO:0005622 // GO:0005886 // GO:0008595 // GO:0060446 // GO:0001745 // GO:0021782 // GO:0001763 // GO:0048747 // GO:0042059 // GO:0040037 // GO:0046580 // GO:0009968 // GO:0035155 // GO:0016318 // GO:0007424 // GO:0030707 // GO:0045314 // GO:0007429 // GO:0007430 // GO:0008293 // GO:0007426 // GO:0007169	anterior/posterior axis specification, embryo (GO:0008595);branching involved in open tracheal system development (GO:0060446);compound eye morphogenesis (GO:0001745);glial cell development (GO:0021782);morphogenesis of a branching structure (GO:0001763);muscle fiber development (GO:0048747);negative regulation of epidermal growth factor receptor signaling pathway (GO:0042059);negative regulation…	No_GOMF	intracellular (GO:0005622);plasma membrane (GO:0005886);	Cell membrane;Complete proteome;Developmental protein;Membrane;Reference proteome.;
gnl|BL_ORD_ID|60860102 KMQ96572.1 tribbles-like protein [Lasius niger]	upregulated	2.084041538	trbl	annotation_ENSCFLO21167	9394	3.44E-91	Q8K4K3	TRIB2_MOUSE	Tribbles homolog 2	mmu:217410	K08814	GO:0005737 // GO:0005856 // GO:0005634 // GO:0031434 // GO:0004860 // GO:0008134 // GO:0031625 // GO:0055106 // GO:0043433 // GO:0045599 // GO:0045081 // GO:0032436 // GO:0051443 // GO:0043405	negative regulation of DNA binding transcription factor activity (GO:0043433);negative regulation of fat cell differentiation (GO:0045599);negative regulation of interleukin-10 biosynthetic process (GO:0045081);positive regulation of proteasomal ubiquitin-dependent protein catabolic process (GO:0032436);positive regulation of ubiquitin-protein transferase activity (GO:0051443);regulation of MAP k…	mitogen-activated protein kinase kinase binding (GO:0031434);protein kinase inhibitor activity (GO:0004860);transcription factor binding (GO:0008134);ubiquitin protein ligase binding (GO:0031625);ubiquitin-protein transferase regulator activity (GO:0055106);	cytoplasm (GO:0005737);cytoskeleton (GO:0005856);nucleus (GO:0005634);	Complete proteome;Cytoplasm;Cytoskeleton;Protein kinase inhibitor;Reference proteome.;
No_sig_nr_hit 1098	upregulated	2.082660307		annotation_ENSPB17931	3015	No_evalue	No_Uniprotmatch	No_ID	No_Description	No_KEGG	No_KEGGKO	No_GO	No_GOCC	No_GOBP	No_GOMF	No_keywords
gnl|BL_ORD_ID|4866380 EFN74336.1 Laccase-4 [Camponotus floridanus]	downregulated	2.081742149	LOXL3	annotation_ENSCFLO18899	2937	0	P14133	ASO_CUCSA	L-ascorbate oxidase	csv:101215231	K00423	GO:0005576 // GO:0005507 // GO:0008447	No_GOBP	copper ion binding (GO:0005507);L-ascorbate oxidase activity (GO:0008447);	extracellular region (GO:0005576);	Copper;Direct protein sequencing;Disulfide bond;Glycoprotein;Metal-binding;Oxidoreductase;Repeat;Secreted;Signal.;
gnl|BL_ORD_ID|4860323 XP_011256346.1 PREDICTED: calexcitin-2 [Camponotus floridanus] XP_011256347.1 PREDICTED: calexcitin-2 [Camponotus floridanus] EFN68228.1 Calexcitin-2 [Camponotus floridanus]	downregulated	2.079195897		annotation_ENSCFLO13757	6143	2.03E-28	No_Uniprotmatch	No_ID	No_Description	No_KEGG	No_KEGGKO	No_GO	No_GOCC	No_GOBP	No_GOMF	No_keywords
gnl|BL_ORD_ID|55957616 XP_011691050.1 PREDICTED: uncharacterized protein LOC105451991 [Wasmannia auropunctata]	upregulated	2.076145504		annotation_ENSCFLO16924	4172	2.46E-58	No_Uniprotmatch	No_ID	No_Description	No_KEGG	No_KEGGKO	No_GO	No_GOCC	No_GOBP	No_GOMF	No_keywords
gnl|BL_ORD_ID|4860559 XP_011256262.1 PREDICTED: caseinolytic peptidase B protein homolog [Camponotus floridanus] EFN68464.1 Caseinolytic peptidase B protein-like protein [Camponotus floridanus]	upregulated	2.075669702	CLPB	annotation_ENSCFLO17271	5455	0	Q5E9N5	CLPB_BOVIN	Caseinolytic peptidase B protein homolog	bta:520639	K03695	GO:0005739 // GO:0005524 // GO:0016887 // GO:0034605	cellular response to heat (GO:0034605);	ATP binding (GO:0005524);ATPase activity (GO:0016887);	mitochondrion (GO:0005739);	Acetylation;ANK repeat;ATP-binding;Complete proteome;Hydrolase;Mitochondrion;Nucleotide-binding;Reference proteome;Repeat;Transit peptide.;
gnl|BL_ORD_ID|52327846 XP_011251716.1 PREDICTED: alpha-2A adrenergic receptor [Camponotus floridanus]	downregulated	2.075636189	ADRA2A	annotation_ENSCFLO14503	4340	0	Q90WY6	ADA2C_DANRE	Alpha-2C adrenergic receptor	dre:266752	K04140	GO:0005887 // GO:0005622 // GO:0005886 // GO:0004938 // GO:0071880 // GO:0007267 // GO:0007186 // GO:0007194 // GO:0030168 // GO:0006940 // GO:0019229	adenylate cyclase-activating adrenergic receptor signaling pathway (GO:0071880);cell-cell signaling (GO:0007267);G-protein coupled receptor signaling pathway (GO:0007186);negative regulation of adenylate cyclase activity (GO:0007194);platelet activation (GO:0030168);regulation of smooth muscle contraction (GO:0006940);regulation of vasoconstriction (GO:0019229);	alpha2-adrenergic receptor activity (GO:0004938);	integral component of plasma membrane (GO:0005887);intracellular (GO:0005622);plasma membrane (GO:0005886);	Cell membrane;Complete proteome;Disulfide bond;G-protein coupled receptor;Glycoprotein;Membrane;Receptor;Reference proteome;Transducer;Transmembrane;Transmembrane helix.;
gnl|BL_ORD_ID|52330667 XP_011256857.1 PREDICTED: fat-like cadherin-related tumor suppressor homolog isoform X5 [Camponotus floridanus]	upregulated	2.073235379	roq	annotation_ENSCFLO22406	3427	0	Q9VW71	FAT2_DROME	Fat-like cadherin-related tumor suppressor homolog	dme:Dmel_CG7749	K16506	GO:0098858 // GO:0009925 // GO:0031254 // GO:0005925 // GO:0005887 // GO:0005886 // GO:0005509 // GO:0050839 // GO:0032403 // GO:0004872 // GO:0016339 // GO:0044331 // GO:0060269 // GO:0050829 // GO:0060429 // GO:0042247 // GO:0030950 // GO:0007440 // GO:0007293 // GO:0007295 // GO:0007442 // GO:0007156 // GO:0045571 // GO:0048477 // GO:0007424 // GO:0051491 // GO:0045089 // GO:1902463 // GO:0007…	calcium-dependent cell-cell adhesion via plasma membrane cell adhesion molecules (GO:0016339);cell-cell adhesion mediated by cadherin (GO:0044331);centripetally migrating follicle cell migration (GO:0060269);defense response to Gram-negative bacterium (GO:0050829);epithelium development (GO:0060429);establishment of planar polarity of follicular epithelium (GO:0042247);establishment or maintenanc…	calcium ion binding (GO:0005509);cell adhesion molecule binding (GO:0050839);protein complex binding (GO:0032403);receptor activity (GO:0004872);	actin-based cell projection (GO:0098858);basal plasma membrane (GO:0009925);cell trailing edge (GO:0031254);focal adhesion (GO:0005925);integral component of plasma membrane (GO:0005887);plasma membrane (GO:0005886);	Alternative splicing;Calcium;Cell adhesion;Cell membrane;Complete proteome;Disulfide bond;EGF-like domain;Glycoprotein;Membrane;Reference proteome;Repeat;Signal;Transmembrane;Transmembrane helix.;
gnl|BL_ORD_ID|83651510 KYN36392.1 hypothetical protein ALC56_09352 [Trachymyrmex septentrionalis]	upregulated	2.069690977		annotation_ENSPB13215	358	4.43E-11	No_Uniprotmatch	No_ID	No_Description	No_KEGG	No_KEGGKO	No_GO	No_GOCC	No_GOBP	No_GOMF	No_keywords
No_sig_nr_hit 989	downregulated	2.069143605		annotation_ENSLH24283	4053	No_evalue	No_Uniprotmatch	No_ID	No_Description	No_KEGG	No_KEGGKO	No_GO	No_GOCC	No_GOBP	No_GOMF	No_keywords
gnl|BL_ORD_ID|4854603 EFN62471.1 Bullous pemphigoid antigen 1, isoforms 6/9/10 [Camponotus floridanus]	upregulated	2.065565624		annotation_ENSPB18031	6906	1.05E-26	No_Uniprotmatch	No_ID	No_Description	No_KEGG	No_KEGGKO	No_GO	No_GOCC	No_GOBP	No_GOMF	No_keywords
gnl|BL_ORD_ID|60855304 KMQ91680.1 forkhead box protein p4 [Lasius niger]	downregulated	2.065477564	FOXP4	annotation_ENSCFLO22237	10803	1.12E-55	No_Uniprotmatch	No_ID	No_Description	No_KEGG	No_KEGGKO	No_GO	No_GOCC	No_GOBP	No_GOMF	No_keywords
gnl|BL_ORD_ID|55968776 XP_011706776.1 PREDICTED: uncharacterized protein LOC105461951 [Wasmannia auropunctata]	downregulated	2.06523244		annotation_ENSCFLO14174	5263	7.98E-30	No_Uniprotmatch	No_ID	No_Description	No_KEGG	No_KEGGKO	No_GO	No_GOCC	No_GOBP	No_GOMF	No_keywords
gnl|BL_ORD_ID|4859044 EFN66939.1 hypothetical protein EAG_02444 [Camponotus floridanus]	downregulated	2.063872556		annotation_ENSCFLO22907	7579	5.34E-57	No_Uniprotmatch	No_ID	No_Description	No_KEGG	No_KEGGKO	No_GO	No_GOCC	No_GOBP	No_GOMF	No_keywords
gnl|BL_ORD_ID|60862706 KMR04662.1 fam179b protein [Lasius niger]	downregulated	2.061846817		annotation_ENSCFLO13802	2109	0	No_Uniprotmatch	No_ID	No_Description	No_KEGG	No_KEGGKO	No_GO	No_GOCC	No_GOBP	No_GOMF	No_keywords
gnl|BL_ORD_ID|4859887 EFN67787.1 hypothetical protein EAG_02734 [Camponotus floridanus]	upregulated	2.059863054		annotation_ENSCFLO13963	2840	5.68E-33	No_Uniprotmatch	No_ID	No_Description	No_KEGG	No_KEGGKO	No_GO	No_GOCC	No_GOBP	No_GOMF	No_keywords
gnl|BL_ORD_ID|52329872 XP_011255363.1 PREDICTED: E3 ubiquitin-protein ligase MSL2 isoform X1 [Camponotus floridanus]	upregulated	2.056800176	msl-2	annotation_ENSCFLO21807	4880	3.15E-147	Q69ZF8	MSL2_MOUSE	E3 ubiquitin-protein ligase MSL2	mmu:77853	K13164	GO:0072487 // GO:0016874 // GO:0046872 // GO:0061630 // GO:0043984	histone H4-K16 acetylation (GO:0043984);	ligase activity (GO:0016874);metal ion binding (GO:0046872);ubiquitin protein ligase activity (GO:0061630);	MSL complex (GO:0072487);	Complete proteome;Isopeptide bond;Ligase;Metal-binding;Phosphoprotein;Reference proteome;Ubl conjugation;Ubl conjugation pathway;Zinc;Zinc-finger.;
gnl|BL_ORD_ID|4857748 XP_011260385.1 PREDICTED: peroxiredoxin 1 [Camponotus floridanus] EFN65636.1 Peroxiredoxin 1 [Camponotus floridanus]	upregulated	2.055095679	Jafrac1	annotation_ENSCFLO21589	1674	1.71E-59	Q9V3P0	PRDX1_DROME	Peroxiredoxin 1	dme:Dmel_CG1633	K13279	GO:0005829 // GO:0008379 // GO:0007155 // GO:0045454 // GO:0006974 // GO:0008340 // GO:0007281 // GO:0008354 // GO:0042744 // GO:0010906 // GO:0006979 // GO:0042594	cell adhesion (GO:0007155);cell redox homeostasis (GO:0045454);cellular response to DNA damage stimulus (GO:0006974);determination of adult lifespan (GO:0008340);germ cell development (GO:0007281);germ cell migration (GO:0008354);hydrogen peroxide catabolic process (GO:0042744);regulation of glucose metabolic process (GO:0010906);response to oxidative stress (GO:0006979);response to starvation (G…	thioredoxin peroxidase activity (GO:0008379);	cytosol (GO:0005829);	Antioxidant;Complete proteome;Cytoplasm;Disulfide bond;Oxidoreductase;Peroxidase;Phosphoprotein;Redox-active center;Reference proteome.;
gnl|BL_ORD_ID|60862771 KMR04763.1 peptidyl-prolyl cis-trans isomerase sdccag10 [Lasius niger]	downregulated	2.054063633		annotation_ENSCFLO20531	1901	4.87E-91	No_Uniprotmatch	No_ID	No_Description	No_KEGG	No_KEGGKO	No_GO	No_GOCC	No_GOBP	No_GOMF	No_keywords
gnl|BL_ORD_ID|83623526 KYN07143.1 hypothetical protein ALC62_01891 [Cyphomyrmex costatus]	upregulated	2.053179377		annotation_ENSHSAL11766	1370	3.66E-172	No_Uniprotmatch	No_ID	No_Description	No_KEGG	No_KEGGKO	No_GO	No_GOCC	No_GOBP	No_GOMF	No_keywords
gnl|BL_ORD_ID|4856421 XP_011262274.1 PREDICTED: serine/threonine-protein kinase Warts [Camponotus floridanus] EFN64306.1 Serine/threonine-protein kinase LATS1 [Camponotus floridanus]	upregulated	2.049354503	wts	annotation_ENSCFLO20078	5666	0	Q9VA38	WARTS_DROME	Serine/threonine-protein kinase Warts	dme:Dmel_CG12072	K08791	GO:0005912 // GO:0005737 // GO:0005829 // GO:0005815 // GO:0005524 // GO:0046872 // GO:0004674 // GO:0045176 // GO:0007298 // GO:0001708 // GO:0000082 // GO:0035329 // GO:0007446 // GO:0042771 // GO:0090090 // GO:0008285 // GO:0060253 // GO:0046621 // GO:0045892 // GO:0007424 // GO:0018105 // GO:0043065 // GO:0006468 // GO:0045464 // GO:0042127 // GO:0008360 // GO:0048814 // GO:0010906 // GO:0045…	apical protein localization (GO:0045176);border follicle cell migration (GO:0007298);cell fate specification (GO:0001708);G1/S transition of mitotic cell cycle (GO:0000082);hippo signaling (GO:0035329);imaginal disc growth (GO:0007446);intrinsic apoptotic signaling pathway in response to DNA damage by p53 class mediator (GO:0042771);negative regulation of canonical Wnt signaling pathway (GO:00900…	ATP binding (GO:0005524);metal ion binding (GO:0046872);protein serine/threonine kinase activity (GO:0004674);	adherens junction (GO:0005912);cytoplasm (GO:0005737);cytosol (GO:0005829);microtubule organizing center (GO:0005815);	ATP-binding;Complete proteome;Cytoplasm;Cytoskeleton;Kinase;Magnesium;Metal-binding;Nucleotide-binding;Reference proteome;Serine/threonine-protein kinase;Transferase;Tumor suppressor.;
gnl|BL_ORD_ID|83624553 KYN08194.1 Serine/threonine-protein kinase NLK [Cyphomyrmex costatus]	upregulated	2.049097329	NLK	annotation_ENSCFLO20416	3612	0	Q9UBE8	NLK_HUMAN	Serine/threonine-protein kinase NLK	hsa:51701	K04468	GO:0005737 // GO:0005829 // GO:0005654 // GO:0005634 // GO:0005524 // GO:0000287 // GO:0004707 // GO:0004672 // GO:0004674 // GO:0042169 // GO:0008134 // GO:0031625 // GO:0035556 // GO:0030178 // GO:0018107 // GO:0046777 // GO:0006468 // GO:0050821 // GO:0010468 // GO:0006355 // GO:0042501 // GO:0006351 // GO:0007179 // GO:0007223	intracellular signal transduction (GO:0035556);negative regulation of Wnt signaling pathway (GO:0030178);peptidyl-threonine phosphorylation (GO:0018107);protein autophosphorylation (GO:0046777);protein phosphorylation (GO:0006468);protein stabilization (GO:0050821);regulation of gene expression (GO:0010468);regulation of transcription, DNA-templated (GO:0006355);serine phosphorylation of STAT pro…	ATP binding (GO:0005524);magnesium ion binding (GO:0000287);MAP kinase activity (GO:0004707);protein kinase activity (GO:0004672);protein serine/threonine kinase activity (GO:0004674);SH2 domain binding (GO:0042169);transcription factor binding (GO:0008134);ubiquitin protein ligase binding (GO:0031625);	cytoplasm (GO:0005737);cytosol (GO:0005829);nucleoplasm (GO:0005654);nucleus (GO:0005634);	ATP-binding;Complete proteome;Cytoplasm;Kinase;Magnesium;Metal-binding;Nucleotide-binding;Nucleus;Phosphoprotein;Polymorphism;Reference proteome;Serine/threonine-protein kinase;Transcription;Transcription regulation;Transferase;Wnt signaling pathway.;
gnl|BL_ORD_ID|52329765 XP_011255141.1 PREDICTED: muskelin [Camponotus floridanus]	upregulated	2.046232965	muskelin	annotation_ENSCFLO15353	4691	0	Q99PV3	MKLN1_RAT	Muskelin	rno:83536	No_KEGGKO	GO:0005938 // GO:0005737 // GO:0005829 // GO:0001726 // GO:0042802 // GO:0031532 // GO:0007160 // GO:0008360	actin cytoskeleton reorganization (GO:0031532);cell-matrix adhesion (GO:0007160);regulation of cell shape (GO:0008360);	identical protein binding (GO:0042802);	cell cortex (GO:0005938);cytoplasm (GO:0005737);cytosol (GO:0005829);ruffle (GO:0001726);	3D-structure;Acetylation;Cell projection;Complete proteome;Cytoplasm;Kelch repeat;Reference proteome;Repeat.;
gnl|BL_ORD_ID|55957211 XP_011690485.1 PREDICTED: elongation of very long chain fatty acids protein AAEL008004-like [Wasmannia auropunctata]	downregulated	2.045779868	Elovl7	annotation_ENSCFLO18017	6517	2.63E-78	A1L3X0	ELOV7_HUMAN	Elongation of very long chain fatty acids protein 7 {ECO:0000255|HAMAP-Rule:MF_03207, ECO:0000305}	hsa:79993	K10250	GO:0005783 // GO:0005789 // GO:0030176 // GO:0102336 // GO:0102337 // GO:0102338 // GO:0009922 // GO:0102756 // GO:0034625 // GO:0034626 // GO:0019367 // GO:0035338 // GO:0030148 // GO:0042761	fatty acid elongation, monounsaturated fatty acid (GO:0034625);fatty acid elongation, polyunsaturated fatty acid (GO:0034626);fatty acid elongation, saturated fatty acid (GO:0019367);long-chain fatty-acyl-CoA biosynthetic process (GO:0035338);sphingolipid biosynthetic process (GO:0030148);very long-chain fatty acid biosynthetic process (GO:0042761);	3-oxo-arachidoyl-CoA synthase activity (GO:0102336);3-oxo-cerotoyl-CoA synthase activity (GO:0102337);3-oxo-lignoceronyl-CoA synthase activity (GO:0102338);fatty acid elongase activity (GO:0009922);very-long-chain 3-ketoacyl-CoA synthase activity (GO:0102756);	endoplasmic reticulum (GO:0005783);endoplasmic reticulum membrane (GO:0005789);integral component of endoplasmic reticulum membrane (GO:0030176);	Complete proteome;Endoplasmic reticulum;Fatty acid biosynthesis;Fatty acid metabolism;Lipid biosynthesis;Lipid metabolism;Membrane;Reference proteome;Transferase;Transmembrane;Transmembrane helix.;
gnl|BL_ORD_ID|60860753 KMQ97231.1 citron rho-interacting kinase-like protein [Lasius niger]	upregulated	2.045402105	rok	annotation_ENSCFLO17218	1711	1.04E-106	P49025	CTRO_MOUSE	Citron Rho-interacting kinase	No_KEGG	No_KEGGKO	GO:0015629 // GO:0005737 // GO:0005829 // GO:0016020 // GO:0001726 // GO:0005773 // GO:0005524 // GO:0046872 // GO:0030165 // GO:0004674 // GO:0097110 // GO:0017124 // GO:0016358 // GO:0048699 // GO:0035556 // GO:0007091 // GO:0000278 // GO:0000281 // GO:0000070 // GO:0050774 // GO:0045665 // GO:0051402 // GO:0032467 // GO:0007283	dendrite development (GO:0016358);generation of neurons (GO:0048699);intracellular signal transduction (GO:0035556);metaphase/anaphase transition of mitotic cell cycle (GO:0007091);mitotic cell cycle (GO:0000278);mitotic cytokinesis (GO:0000281);mitotic sister chromatid segregation (GO:0000070);negative regulation of dendrite morphogenesis (GO:0050774);negative regulation of neuron differentiatio…	ATP binding (GO:0005524);metal ion binding (GO:0046872);PDZ domain binding (GO:0030165);protein serine/threonine kinase activity (GO:0004674);scaffold protein binding (GO:0097110);SH3 domain binding (GO:0017124);	actin cytoskeleton (GO:0015629);cytoplasm (GO:0005737);cytosol (GO:0005829);membrane (GO:0016020);ruffle (GO:0001726);vacuole (GO:0005773);	Acetylation;Alternative splicing;ATP-binding;Cell cycle;Cell division;Coiled coil;Complete proteome;Cytoplasm;Developmental protein;Differentiation;Direct protein sequencing;Kinase;Metal-binding;Mitosis;Neurogenesis;Nucleotide-binding;Phosphoprotein;Reference proteome;Serine/threonine-protein kinase;SH3-binding;Transferase;Zinc;Zinc-finger.;
gnl|BL_ORD_ID|50546682 XP_011069112.1 PREDICTED: potassium voltage-gated channel subfamily H member 6 isoform X10 [Acromyrmex echinatior]	upregulated	2.044597556	KCNH6	annotation_ENSCFLO17670	5016	3.57E-45	No_Uniprotmatch	No_ID	No_Description	No_KEGG	No_KEGGKO	No_GO	No_GOCC	No_GOBP	No_GOMF	No_keywords
gnl|BL_ORD_ID|60858759 KMQ95200.1 j domain-containing protein [Lasius niger]	downregulated	2.0422055		annotation_ENSCFLO12746	7438	6.07E-110	Q9U6V6	JDP_MANSE	J domain-containing protein	No_KEGG	No_KEGGKO	No_GOcodes	No_GOBP	No_GOMF	No_GOCC	Chaperone.;
gnl|BL_ORD_ID|60854820 KMQ91186.1 hypothetical protein RF55_8981 [Lasius niger]	upregulated	2.041323007		annotation_ENSPB10517	746	5.26E-29	No_Uniprotmatch	No_ID	No_Description	No_KEGG	No_KEGGKO	No_GO	No_GOCC	No_GOBP	No_GOMF	No_keywords
No_sig_nr_hit 1291	upregulated	2.039423936		annotation_ENSSI2.2.0_12995	3035	No_evalue	No_Uniprotmatch	No_ID	No_Description	No_KEGG	No_KEGGKO	No_GO	No_GOCC	No_GOBP	No_GOMF	No_keywords
gnl|BL_ORD_ID|4861182 EFN69091.1 Lachesin [Camponotus floridanus]	downregulated	2.039331908	Lac	annotation_ENSCFLO19261	4328	0	Q26474	LACH_SCHAM	Lachesin	No_KEGG	No_KEGGKO	GO:0031225 // GO:0005886 // GO:0007155	cell adhesion (GO:0007155);	No_GOMF	anchored component of membrane (GO:0031225);plasma membrane (GO:0005886);	Cell adhesion;Cell membrane;Direct protein sequencing;Disulfide bond;Glycoprotein;GPI-anchor;Immunoglobulin domain;Lipoprotein;Membrane;Repeat;Signal.;
gnl|BL_ORD_ID|60862191 KMR00778.1 transferase caf17 mitochondrial-like protein [Lasius niger]	upregulated	2.037430944	CG8043	annotation_ENSCFLO20272	5564	0	B8JMH0	CAF17_DANRE	Putative transferase CAF17 homolog, mitochondrial	dre:100330979	K22073	GO:0005759 // GO:0016740 // GO:0006783 // GO:0016226	heme biosynthetic process (GO:0006783);iron-sulfur cluster assembly (GO:0016226);	transferase activity (GO:0016740);	mitochondrial matrix (GO:0005759);	Complete proteome;Heme biosynthesis;Mitochondrion;Reference proteome;Transferase;Transit peptide.;
No_sig_nr_hit 434	upregulated	2.03375147		annotation_ENSCFLO13257	3657	No_evalue	No_Uniprotmatch	No_ID	No_Description	No_KEGG	No_KEGGKO	No_GO	No_GOCC	No_GOBP	No_GOMF	No_keywords
gnl|BL_ORD_ID|60860195 KMQ96665.1 putative zinc finger protein 211 isoform 2 [Lasius niger]	upregulated	2.033179698	ZNF567	annotation_ENSPB26711	1029	0	Q8N184	ZN567_HUMAN	Zinc finger protein 567	hsa:163081	K09228	GO:0005634 // GO:0003700 // GO:0046872 // GO:0044212 // GO:0000122 // GO:0045944 // GO:0006351	negative regulation of transcription from RNA polymerase II promoter (GO:0000122);positive regulation of transcription from RNA polymerase II promoter (GO:0045944);transcription, DNA-templated (GO:0006351);	DNA binding transcription factor activity (GO:0003700);metal ion binding (GO:0046872);transcription regulatory region DNA binding (GO:0044212);	nucleus (GO:0005634);	Alternative splicing;Complete proteome;DNA-binding;Isopeptide bond;Metal-binding;Nucleus;Reference proteome;Repeat;Transcription;Transcription regulation;Ubl conjugation;Zinc;Zinc-finger.;
gnl|BL_ORD_ID|4854850 XP_011264441.1 PREDICTED: ankyrin repeat and death domain-containing protein 1A-like isoform X2 [Camponotus floridanus] EFN62719.1 Ankyrin repeat and death domain-containing protein 1A [Camponotus floridanus]	downregulated	2.033135196		annotation_ENSCFLO22245	1089	0	Q495B1	AKD1A_HUMAN	Ankyrin repeat and death domain-containing protein 1A	hsa:348094	No_KEGGKO	GO:0007165	signal transduction (GO:0007165);	No_GOMF	No_GOCC	Alternative splicing;ANK repeat;Complete proteome;Polymorphism;Reference proteome;Repeat.;
gnl|BL_ORD_ID|60858137 KMQ94571.1 brain tumor protein, partial [Lasius niger]	upregulated	2.03292693	brat	annotation_ENSCFLO13698	4813	0	Q8MQJ9	BRAT_DROME	Brain tumor protein	dme:Dmel_CG10719	K11997	GO:0005737 // GO:0043025 // GO:0045182 // GO:0030371 // GO:0008270 // GO:0008356 // GO:0055060 // GO:0007411 // GO:0007420 // GO:0007402 // GO:0008285 // GO:0007406 // GO:0014019 // GO:0007400 // GO:0007405 // GO:0030182 // GO:0048477 // GO:0006909 // GO:1902692 // GO:0050767 // GO:0008582 // GO:1900242 // GO:0006417 // GO:0009303 // GO:0035282 // GO:0007419	asymmetric cell division (GO:0008356);asymmetric neuroblast division resulting in ganglion mother cell formation (GO:0055060);axon guidance (GO:0007411);brain development (GO:0007420);ganglion mother cell fate determination (GO:0007402);negative regulation of cell proliferation (GO:0008285);negative regulation of neuroblast proliferation (GO:0007406);neuroblast development (GO:0014019);neuroblast…	translation regulator activity (GO:0045182);translation repressor activity (GO:0030371);zinc ion binding (GO:0008270);	cytoplasm (GO:0005737);neuronal cell body (GO:0043025);	3D-structure;Complete proteome;Cytoplasm;Metal-binding;Reference proteome;Repeat;Repressor;Translation regulation;Zinc;Zinc-finger.;
gnl|BL_ORD_ID|50555736 XP_011064603.1 PREDICTED: uncharacterized protein LOC105152180 isoform X1 [Acromyrmex echinatior] XP_011064604.1 PREDICTED: uncharacterized protein LOC105152180 isoform X1 [Acromyrmex echinatior] XP_011064606.1 PREDICTED: uncharacterized protein LOC105152180 isoform X1 [Acromyrmex echinatior]	downregulated	2.032816517		annotation_ENSCFLO22032	3912	8.41E-138	No_Uniprotmatch	No_ID	No_Description	No_KEGG	No_KEGGKO	No_GO	No_GOCC	No_GOBP	No_GOMF	No_keywords
gnl|BL_ORD_ID|60861006 KMQ97487.1 nf-kappa-b inhibitor cactus [Lasius niger]	upregulated	2.032146615		annotation_ENSCFLO15414	2731	4.15E-48	No_Uniprotmatch	No_ID	No_Description	No_KEGG	No_KEGGKO	No_GO	No_GOCC	No_GOBP	No_GOMF	No_keywords
gnl|BL_ORD_ID|56264085 XP_011861911.1 PREDICTED: puratrophin-1-like isoform X1 [Vollenhovia emeryi]	upregulated	2.031896881	Pura	annotation_ENSCFLO22773	5752	0	Q58EX7	PKHG4_HUMAN	Puratrophin-1	hsa:25894	No_KEGGKO	GO:0005089 // GO:0090630 // GO:0035023	activation of GTPase activity (GO:0090630);regulation of Rho protein signal transduction (GO:0035023);	Rho guanyl-nucleotide exchange factor activity (GO:0005089);	No_GOCC	Alternative splicing;Complete proteome;Guanine-nucleotide releasing factor;Phosphoprotein;Polymorphism;Reference proteome.;
No_sig_nr_hit 381	upregulated	2.030220208		annotation_ENSCFLO10566	7961	No_evalue	No_Uniprotmatch	No_ID	No_Description	No_KEGG	No_KEGGKO	No_GO	No_GOCC	No_GOBP	No_GOMF	No_keywords
gnl|BL_ORD_ID|60856177 KMQ92567.1 protein dok-7 [Lasius niger]	upregulated	2.027825053	Dok7	annotation_ENSCFLO20061	11653	0	Q18PE1	DOK7_HUMAN	Protein Dok-7	hsa:285489	No_KEGGKO	GO:0030054 // GO:0005886 // GO:0045202 // GO:0005158 // GO:0008289 // GO:0019901 // GO:0061098	positive regulation of protein tyrosine kinase activity (GO:0061098);	insulin receptor binding (GO:0005158);lipid binding (GO:0008289);protein kinase binding (GO:0019901);	cell junction (GO:0030054);plasma membrane (GO:0005886);synapse (GO:0045202);	Alternative splicing;Cell junction;Cell membrane;Complete proteome;Congenital myasthenic syndrome;Disease mutation;Lipid-binding;Membrane;Polymorphism;Reference proteome;Synapse.;
gnl|BL_ORD_ID|60862577 KMR04487.1 hypothetical protein RF55_688 [Lasius niger]	downregulated	2.026248107	RPP30	annotation_ENSCFLO18783	7217	0	P78346	RPP30_HUMAN	Ribonuclease P protein subunit p30	hsa:10556	K03539	GO:0030681 // GO:0005655 // GO:0005654 // GO:0005634 // GO:0000172 // GO:0004526 // GO:0003723 // GO:0090502 // GO:0006364 // GO:0001682 // GO:0008033	RNA phosphodiester bond hydrolysis, endonucleolytic (GO:0090502);rRNA processing (GO:0006364);tRNA 5'-leader removal (GO:0001682);tRNA processing (GO:0008033);	ribonuclease P activity (GO:0004526);RNA binding (GO:0003723);	multimeric ribonuclease P complex (GO:0030681);nucleolar ribonuclease P complex (GO:0005655);nucleoplasm (GO:0005654);nucleus (GO:0005634);ribonuclease MRP complex (GO:0000172);	Acetylation;Alternative splicing;Complete proteome;Direct protein sequencing;Hydrolase;Nucleus;Phosphoprotein;Polymorphism;Reference proteome;tRNA processing.;
gnl|BL_ORD_ID|60860559 KMQ97035.1 proton-coupled amino acid transporter 4-like protein [Lasius niger]	downregulated	2.021181172	CG1139	annotation_ENSCFLO16596	8040	0	Q9W056	C1139_DROME	Proton-coupled amino acid transporter-like protein CG1139 {ECO:0000305}	dme:Dmel_CG1139	K14209	GO:0016021 // GO:0005886 // GO:0005774 // GO:0015171 // GO:0003333 // GO:0040007 // GO:0040008	amino acid transmembrane transport (GO:0003333);growth (GO:0040007);regulation of growth (GO:0040008);	amino acid transmembrane transporter activity (GO:0015171);	integral component of membrane (GO:0016021);plasma membrane (GO:0005886);vacuolar membrane (GO:0005774);	Amino-acid transport;Cell membrane;Complete proteome;Glycoprotein;Growth regulation;Membrane;Reference proteome;Transmembrane;Transmembrane helix;Transport.;
gnl|BL_ORD_ID|4865345 XP_011268494.1 PREDICTED: protein unc-45 homolog B [Camponotus floridanus] XP_011268496.1 PREDICTED: protein unc-45 homolog B [Camponotus floridanus] XP_011268497.1 PREDICTED: protein unc-45 homolog B [Camponotus floridanus] EFN73289.1 UNC45-like protein A [Camponotus floridanus]	upregulated	2.020809243	unc-45	annotation_ENSCFLO15948	3859	0	Q6DGE9	UN45B_DANRE	Protein unc-45 homolog B {ECO:0000250|UniProtKB:Q8IWX7, ECO:0000312|EMBL:AAH76400.1}	dre:266640	K21991	GO:0031672 // GO:0005737 // GO:0048471 // GO:0030018 // GO:0048738 // GO:0002088 // GO:0048747 // GO:0030239 // GO:0060538 // GO:0007519	cardiac muscle tissue development (GO:0048738);lens development in camera-type eye (GO:0002088);muscle fiber development (GO:0048747);myofibril assembly (GO:0030239);skeletal muscle organ development (GO:0060538);skeletal muscle tissue development (GO:0007519);	No_GOMF	A band (GO:0031672);cytoplasm (GO:0005737);perinuclear region of cytoplasm (GO:0048471);Z disc (GO:0030018);	Chaperone;Complete proteome;Cytoplasm;Developmental protein;Differentiation;Myogenesis;Reference proteome;Repeat;TPR repeat.;
gnl|BL_ORD_ID|60862661 KMR04609.1 inorganic phosphate cotransporter [Lasius niger]	downregulated	2.0178955		annotation_ENSCFLO17901	4642	0	O61369	PICO_DROAN	Putative inorganic phosphate cotransporter	No_KEGG	No_KEGGKO	GO:0016021 // GO:0015114 // GO:0015293 // GO:0006814	sodium ion transport (GO:0006814);	phosphate ion transmembrane transporter activity (GO:0015114);symporter activity (GO:0015293);	integral component of membrane (GO:0016021);	Ion transport;Membrane;Sodium;Sodium transport;Symport;Transmembrane;Transmembrane helix;Transport.;
gnl|BL_ORD_ID|60860417 KMQ96890.1 brefeldin a-inhibited guanine nucleotide-exchange protein 2 [Lasius niger]	upregulated	2.017185005	GBF1	annotation_ENSCFLO22229	6767	0	O46382	BIG1_BOVIN	Brefeldin A-inhibited guanine nucleotide-exchange protein 1	bta:281022	K18442	GO:0005829 // GO:0000139 // GO:0016363 // GO:0005730 // GO:0048471 // GO:0030532 // GO:0005802 // GO:0005086 // GO:0034237 // GO:0010256 // GO:0007030 // GO:0030837 // GO:0034260 // GO:0090284 // GO:0090303 // GO:0015031 // GO:0032012 // GO:2000114 // GO:0016192	endomembrane system organization (GO:0010256);Golgi organization (GO:0007030);negative regulation of actin filament polymerization (GO:0030837);negative regulation of GTPase activity (GO:0034260);positive regulation of protein glycosylation in Golgi (GO:0090284);positive regulation of wound healing (GO:0090303);protein transport (GO:0015031);regulation of ARF protein signal transduction (GO:00320…	ARF guanyl-nucleotide exchange factor activity (GO:0005086);protein kinase A regulatory subunit binding (GO:0034237);	cytosol (GO:0005829);Golgi membrane (GO:0000139);nuclear matrix (GO:0016363);nucleolus (GO:0005730);perinuclear region of cytoplasm (GO:0048471);small nuclear ribonucleoprotein complex (GO:0030532);trans-Golgi network (GO:0005802);	Complete proteome;Cytoplasm;Direct protein sequencing;Golgi apparatus;Guanine-nucleotide releasing factor;Membrane;Nucleus;Phosphoprotein;Protein transport;Reference proteome;Transport.;
gnl|BL_ORD_ID|57042059 XP_012147484.1 PREDICTED: cyclic nucleotide-gated channel cone photoreceptor subunit alpha-like isoform X3 [Megachile rotundata]	downregulated	2.017178668	tax-4	annotation_ENSCFLO13689	5886	1.69E-152	Q90805	CNG1_CHICK	Cyclic nucleotide-gated channel cone photoreceptor subunit alpha	gga:396144	K04950	GO:0005887 // GO:0030552 // GO:0005249 // GO:0042391 // GO:0050896 // GO:0007601	regulation of membrane potential (GO:0042391);response to stimulus (GO:0050896);visual perception (GO:0007601);	cAMP binding (GO:0030552);voltage-gated potassium channel activity (GO:0005249);	integral component of plasma membrane (GO:0005887);	cAMP;cAMP-binding;Complete proteome;Glycoprotein;Ion channel;Ion transport;Ligand-gated ion channel;Membrane;Nucleotide-binding;Reference proteome;Sensory transduction;Transmembrane;Transmembrane helix;Transport;Vision.;
gnl|BL_ORD_ID|52335585 XP_011265717.1 PREDICTED: zinc finger protein OZF-like [Camponotus floridanus]	downregulated	2.01650067		annotation_ENSPB26286	5476	0	Q5RFP4	OZF_PONAB	Zinc finger protein OZF	pon:100171432	No_KEGGKO	GO:0005829 // GO:0005730 // GO:0003677 // GO:0046872	No_GOBP	DNA binding (GO:0003677);metal ion binding (GO:0046872);	cytosol (GO:0005829);nucleolus (GO:0005730);	Complete proteome;DNA-binding;Isopeptide bond;Metal-binding;Nucleus;Reference proteome;Repeat;Ubl conjugation;Zinc;Zinc-finger.;
gnl|BL_ORD_ID|84341181 KYQ55270.1 hypothetical protein ALC60_05895 [Trachymyrmex zeteki]	upregulated	2.015066013		annotation_ENSAECH13240	2985	1.87E-09	No_Uniprotmatch	No_ID	No_Description	No_KEGG	No_KEGGKO	No_GO	No_GOCC	No_GOBP	No_GOMF	No_keywords
gnl|BL_ORD_ID|51808616 XP_011156841.1 PREDICTED: autophagy-related protein 16-1 isoform X3 [Solenopsis invicta]	upregulated	2.011575914	Atg16	annotation_ENSCFLO14690	5742	0	Q8C0J2	A16L1_MOUSE	Autophagy-related protein 16-1	mmu:77040	K17890	GO:0005776 // GO:0000421 // GO:0005930 // GO:0005829 // GO:0034045 // GO:0051020 // GO:0042802 // GO:0000045 // GO:0039689 // GO:0061739 // GO:0034497 // GO:0015031 // GO:0098792	autophagosome assembly (GO:0000045);negative stranded viral RNA replication (GO:0039689);protein lipidation involved in autophagosome assembly (GO:0061739);protein localization to phagophore assembly site (GO:0034497);protein transport (GO:0015031);xenophagy (GO:0098792);	GTPase binding (GO:0051020);identical protein binding (GO:0042802);	autophagosome (GO:0005776);autophagosome membrane (GO:0000421);axoneme (GO:0005930);cytosol (GO:0005829);phagophore assembly site membrane (GO:0034045);	Alternative splicing;Autophagy;Coiled coil;Complete proteome;Cytoplasm;Membrane;Phosphoprotein;Protein transport;Reference proteome;Repeat;Transport;WD repeat.;
gnl|BL_ORD_ID|59136513 XP_012527605.1 PREDICTED: host cell factor isoform X2 [Monomorium pharaonis]	upregulated	2.011435026	Hcf1	annotation_ENSCFLO21520	7247	0	P51610	HCFC1_HUMAN	Host cell factor 1	hsa:3054	K14966	GO:0030424 // GO:0005737 // GO:0030425 // GO:0000123 // GO:0016020 // GO:0071339 // GO:0043025 // GO:0005654 // GO:0005634 // GO:0048188 // GO:0033613 // GO:0045296 // GO:0003682 // GO:0003700 // GO:0042802 // GO:0003713 // GO:0001205 // GO:0007049 // GO:0071407 // GO:0043984 // GO:0043981 // GO:0043982 // GO:0007005 // GO:0000122 // GO:0045787 // GO:0010628 // GO:0016579 // GO:0050821 // GO:0043…	cell cycle (GO:0007049);cellular response to organic cyclic compound (GO:0071407);histone H4-K16 acetylation (GO:0043984);histone H4-K5 acetylation (GO:0043981);histone H4-K8 acetylation (GO:0043982);mitochondrion organization (GO:0007005);negative regulation of transcription from RNA polymerase II promoter (GO:0000122);positive regulation of cell cycle (GO:0045787);positive regulation of gene ex…	activating transcription factor binding (GO:0033613);cadherin binding (GO:0045296);chromatin binding (GO:0003682);DNA binding transcription factor activity (GO:0003700);identical protein binding (GO:0042802);transcription coactivator activity (GO:0003713);transcriptional activator activity, RNA polymerase II distal enhancer sequence-specific DNA binding (GO:0001205);	axon (GO:0030424);cytoplasm (GO:0005737);dendrite (GO:0030425);histone acetyltransferase complex (GO:0000123);membrane (GO:0016020);MLL1 complex (GO:0071339);neuronal cell body (GO:0043025);nucleoplasm (GO:0005654);nucleus (GO:0005634);Set1C/COMPASS complex (GO:0048188);	3D-structure;Acetylation;Alternative splicing;Autocatalytic cleavage;Cell cycle;Chromatin regulator;Complete proteome;Cytoplasm;Direct protein sequencing;Disease mutation;Glycoprotein;Host-virus interaction;Isopeptide bond;Kelch repeat;Mental retardation;Methylation;Nucleus;Phosphoprotein;Polymorphism;Reference proteome;Repeat;Ubl conjugation.;
gnl|BL_ORD_ID|60861005 KMQ97486.1 stress-induced-phosphoprotein 1 [Lasius niger]	upregulated	2.010928138	NFKBIA	annotation_ENSCFLO15415	12233	4.19E-101	Q03017	CACT_DROME	NF-kappa-B inhibitor cactus	dme:Dmel_CG5848	K04734	GO:0005737 // GO:0005829 // GO:0031594 // GO:0008134 // GO:0019732 // GO:0019730 // GO:0006974 // GO:0006952 // GO:0046843 // GO:0009950 // GO:0030097 // GO:0045087 // GO:0007399 // GO:0048477 // GO:0006909 // GO:0006967 // GO:0009620 // GO:0008063	antifungal humoral response (GO:0019732);antimicrobial humoral response (GO:0019730);cellular response to DNA damage stimulus (GO:0006974);defense response (GO:0006952);dorsal appendage formation (GO:0046843);dorsal/ventral axis specification (GO:0009950);hemopoiesis (GO:0030097);innate immune response (GO:0045087);nervous system development (GO:0007399);oogenesis (GO:0048477);phagocytosis (GO:00…	transcription factor binding (GO:0008134);	cytoplasm (GO:0005737);cytosol (GO:0005829);neuromuscular junction (GO:0031594);	Alternative splicing;ANK repeat;Complete proteome;Cytoplasm;Developmental protein;Phosphoprotein;Reference proteome;Repeat.;
gnl|BL_ORD_ID|52333106 XP_011261318.1 PREDICTED: laccase-4-like isoform X1 [Camponotus floridanus] XP_011261319.1 PREDICTED: laccase-4-like isoform X1 [Camponotus floridanus] XP_011261320.1 PREDICTED: laccase-4-like isoform X1 [Camponotus floridanus] XP_011261321.1 PREDICTED: laccase-4-like isoform X1 [Camponotus floridanus]	upregulated	2.010718655	lac4	annotation_ENSCFLO19140	2830	0	Q99049	LAC3_TRAVI	Laccase-3	No_KEGG	No_KEGGKO	GO:0005576 // GO:0005507 // GO:0052716 // GO:0046274	lignin catabolic process (GO:0046274);	copper ion binding (GO:0005507);hydroquinone (GO:0052716);	extracellular region (GO:0005576);	Copper;Glycoprotein;Lignin degradation;Metal-binding;Oxidoreductase;Repeat;Secreted;Signal.;
gnl|BL_ORD_ID|30250479 EZA55384.1 Dystrophin, isoform B [Cerapachys biroi]	upregulated	2.008804288	Dys	annotation_ENSCFLO10002	10776	2.18E-34	No_Uniprotmatch	No_ID	No_Description	No_KEGG	No_KEGGKO	No_GO	No_GOCC	No_GOBP	No_GOMF	No_keywords
gnl|BL_ORD_ID|4854470 EFN62338.1 hypothetical protein EAG_15413, partial [Camponotus floridanus]	downregulated	2.006849876		annotation_ENSCFLO14692	4255	5.34E-18	No_Uniprotmatch	No_ID	No_Description	No_KEGG	No_KEGGKO	No_GO	No_GOCC	No_GOBP	No_GOMF	No_keywords
gnl|BL_ORD_ID|60855202 KMQ91577.1 olfactomedin-like protein 2b protein [Lasius niger]	upregulated	2.006403602	CG6867	annotation_ENSCFLO21264	2740	3.47E-170	No_Uniprotmatch	No_ID	No_Description	No_KEGG	No_KEGGKO	No_GO	No_GOCC	No_GOBP	No_GOMF	No_keywords
gnl|BL_ORD_ID|4860851 EFN68757.1 hypothetical protein EAG_04127 [Camponotus floridanus]	downregulated	2.004758769		annotation_ENSCFLO19268	4859	9.18E-149	No_Uniprotmatch	No_ID	No_Description	No_KEGG	No_KEGGKO	No_GO	No_GOCC	No_GOBP	No_GOMF	No_keywords
gnl|BL_ORD_ID|52326516 XP_011268967.1 PREDICTED: uncharacterized protein LOC105259011 isoform X1 [Camponotus floridanus] XP_011268968.1 PREDICTED: uncharacterized protein LOC105259011 isoform X1 [Camponotus floridanus]	downregulated	2.004625836		annotation_ENSCFLO12651	5257	0	O08593	PDE7A_RAT	High affinity cAMP-specific 3',5'-cyclic phosphodiesterase 7A	No_KEGG	No_KEGGKO	GO:0004115 // GO:0004112 // GO:0046872 // GO:0006198 // GO:0019933	cAMP catabolic process (GO:0006198);cAMP-mediated signaling (GO:0019933);	3',5'-cyclic-AMP phosphodiesterase activity (GO:0004115);cyclic-nucleotide phosphodiesterase activity (GO:0004112);metal ion binding (GO:0046872);	No_GOCC	cAMP;Complete proteome;Hydrolase;Metal-binding;Reference proteome.;
gnl|BL_ORD_ID|4863539 XP_011251748.1 PREDICTED: involucrin-like [Camponotus floridanus] EFN71462.1 hypothetical protein EAG_07690 [Camponotus floridanus]	downregulated	2.003982621		annotation_ENSCFLO13269	5748	1.11E-156	No_Uniprotmatch	No_ID	No_Description	No_KEGG	No_KEGGKO	No_GO	No_GOCC	No_GOBP	No_GOMF	No_keywords
gnl|BL_ORD_ID|60861109 KMQ97593.1 protein extra-macrochaetae [Lasius niger]	downregulated	2.003201319	emc	annotation_ENSCFLO15186	8985	8.87E-51	P18491	EMC_DROME	Protein extra-macrochaetae	dme:Dmel_CG1007	K17696	GO:0005737 // GO:0005654 // GO:0005634 // GO:0046982 // GO:0001191 // GO:0008283 // GO:0008407 // GO:0030381 // GO:0042675 // GO:0046843 // GO:0007391 // GO:0008258 // GO:0007476 // GO:0008586 // GO:0002121 // GO:0046331 // GO:0007494 // GO:0043392 // GO:0000122 // GO:0045892 // GO:0007422 // GO:0046552 // GO:0007458 // GO:0048056 // GO:0045466 // GO:0007460 // GO:0007530 // GO:0007541 // GO:0007…	cell proliferation (GO:0008283);chaeta morphogenesis (GO:0008407);chorion-containing eggshell pattern formation (GO:0030381);compound eye cone cell differentiation (GO:0042675);dorsal appendage formation (GO:0046843);dorsal closure (GO:0007391);head involution (GO:0008258);imaginal disc-derived wing morphogenesis (GO:0007476);imaginal disc-derived wing vein morphogenesis (GO:0008586);inter-male a…	protein heterodimerization activity (GO:0046982);transcriptional repressor activity, RNA polymerase II transcription factor binding (GO:0001191);	cytoplasm (GO:0005737);nucleoplasm (GO:0005654);nucleus (GO:0005634);	Complete proteome;Nucleus;Phosphoprotein;Reference proteome;Repressor;Transcription;Transcription regulation.;
gnl|BL_ORD_ID|60860839 KMQ97318.1 potassium channel subfamily k member 13 [Lasius niger]	downregulated	2.003154254	KCNK13	annotation_ENSCFLO14338	1548	1.55E-100	Q9HB14	KCNKD_HUMAN	Potassium channel subfamily K member 13	hsa:56659	K04922	GO:0005887 // GO:0005886 // GO:0005267 // GO:0022841 // GO:0005244 // GO:0071805 // GO:0034765 // GO:0030322	potassium ion transmembrane transport (GO:0071805);regulation of ion transmembrane transport (GO:0034765);stabilization of membrane potential (GO:0030322);	potassium channel activity (GO:0005267);potassium ion leak channel activity (GO:0022841);voltage-gated ion channel activity (GO:0005244);	integral component of plasma membrane (GO:0005887);plasma membrane (GO:0005886);	Complete proteome;Glycoprotein;Ion channel;Ion transport;Membrane;Polymorphism;Potassium;Potassium channel;Potassium transport;Reference proteome;Transmembrane;Transmembrane helix;Transport;Voltage-gated channel.;
