# Supplementary material for: Transcriptomic signatures of cold adaptation and heat stress in the winter ant (Prenolepis imparis)
Source: PLoS One. 2020 Oct 1;15(10):e0239558. doi: 10.1371/journal.pone.0239558 (PMC7529264; doi:10.1371/journal.pone.0239558)
Supplement: S3 Table — (CSV) [file pone.0239558.s006.csv]

NrName	Direction	Folc change	Name	ContigLength	topnrEvalue	Uniprotmatch	ID	Description	KEGG	KEGGKO	GO	GOCC	GOBP	GOMF	Keywords
gnl|BL_ORD_ID|42797808 KFM82237.1 Retrovirus-related Pol polyprotein from transposon 17.6, partial [Stegodyphus mimosarum]	Upregulated	3.074841346	annotation_ENSCFLO11891	5295	0	P04323	POL3_DROME	Retrovirus-related Pol polyprotein from transposon 17.6	No_KEGG	No_KEGGKO	GO:0004190 // GO:0004519 // GO:0003676 // GO:0003964 // GO:0015074	DNA integration (GO:0015074);	aspartic-type endopeptidase activity (GO:0004190);endonuclease activity (GO:0004519);nucleic acid binding (GO:0003676);RNA-directed DNA polymerase activity (GO:0003964);	No_GOCC	Aspartyl protease;Endonuclease;Hydrolase;Nuclease;Nucleotidyltransferase;Protease;RNA-directed DNA polymerase;Transferase;Transposable element.;
gnl|BL_ORD_ID|52333106 XP_011261318.1 PREDICTED: laccase-4-like isoform X1 [Camponotus floridanus] XP_011261319.1 PREDICTED: laccase-4-like isoform X1 [Camponotus floridanus] XP_011261320.1 PREDICTED: laccase-4-like isoform X1 [Camponotus floridanus] XP_011261321.1 PREDICTED: laccase-4-like isoform X1 [Camponotus floridanus]	upregulated	3.697522825	annotation_ENSCFLO19140	2830	0	Q99049	LAC3_TRAVI	Laccase-3	No_KEGG	No_KEGGKO	GO:0005576 // GO:0005507 // GO:0052716 // GO:0046274	lignin catabolic process (GO:0046274);	copper ion binding (GO:0005507);hydroquinone (GO:0052716);	extracellular region (GO:0005576);	Copper;Glycoprotein;Lignin degradation;Metal-binding;Oxidoreductase;Repeat;Secreted;Signal.;
gnl|BL_ORD_ID|55959286 XP_011693473.1 PREDICTED: uncharacterized protein LOC105453329 [Wasmannia auropunctata] XP_011693474.1 PREDICTED: uncharacterized protein LOC105453329 [Wasmannia auropunctata]	downregulated	2.289792737	annotation_ENSHSAL27642	4616	0	P16425	Y2R2_DROME	Putative 115 kDa protein in type-1 retrotransposable element R1DM	No_KEGG	No_KEGGKO	No_GOcodes	No_GOBP	No_GOMF	No_GOCC	Transposable element.;
gnl|BL_ORD_ID|55960122 XP_011694666.1 PREDICTED: uncharacterized protein LOC105454034 [Wasmannia auropunctata]	upregulated	2.997230382	annotation_ENSPB20862	2915	7.69E-60	No_Uniprotmatch	No_ID	No_Description	No_KEGG	No_KEGGKO	No_GO	No_GOCC	No_GOBP	No_GOMF	No_keywords
gnl|BL_ORD_ID|56260531 XP_011883584.1 PREDICTED: putative nuclease HARBI1 [Vollenhovia emeryi]	downregulated	3.268507168	annotation_ENSCFLO11714	3223	1.93E-67	Q17QR8	HARB1_BOVIN	Putative nuclease HARBI1	bta:514442	No_KEGGKO	GO:0005829 // GO:0005815 // GO:0005634 // GO:0005886 // GO:0046872 // GO:0004518	No_GOBP	metal ion binding (GO:0046872);nuclease activity (GO:0004518);	cytosol (GO:0005829);microtubule organizing center (GO:0005815);nucleus (GO:0005634);plasma membrane (GO:0005886);	Complete proteome;Cytoplasm;Hydrolase;Metal-binding;Nuclease;Nucleus;Reference proteome.;
gnl|BL_ORD_ID|60860165 KMQ96635.1 transcription termination factor 2 [Lasius niger]	downregulated	4.303655293	annotation_ENSCFLO16203	5935	0	P34739	TTF2_DROME	Transcription termination factor 2	dme:Dmel_CG2684	K15173	GO:0005737 // GO:0005634 // GO:0005524 // GO:0003677 // GO:0008094 // GO:0004386 // GO:0006353 // GO:0007143 // GO:0034454 // GO:0006355 // GO:0007283	DNA-templated transcription, termination (GO:0006353);female meiotic nuclear division (GO:0007143);microtubule anchoring at centrosome (GO:0034454);regulation of transcription, DNA-templated (GO:0006355);spermatogenesis (GO:0007283);	ATP binding (GO:0005524);DNA binding (GO:0003677);DNA-dependent ATPase activity (GO:0008094);helicase activity (GO:0004386);	cytoplasm (GO:0005737);nucleus (GO:0005634);	ATP-binding;Complete proteome;Direct protein sequencing;DNA-binding;Helicase;Hydrolase;Nucleotide-binding;Nucleus;Phosphoprotein;Reference proteome;Transcription;Transcription regulation;Transcription termination.;
gnl|BL_ORD_ID|60862308 KMR01560.1 putative chitinase 3-like protein [Lasius niger]	upregulated	5.485834018	annotation_ENSCFLO15808	460	2.21E-42	O76217	PE1_ANOGA	Peritrophin-1	aga:AgaP_AGAP006795	No_KEGGKO	GO:0005576 // GO:0008061 // GO:0006030	chitin metabolic process (GO:0006030);	chitin binding (GO:0008061);	extracellular region (GO:0005576);	Chitin-binding;Complete proteome;Disulfide bond;Glycoprotein;Reference proteome;Repeat;Signal.;
